# Supplementary material for: Predicting isocitrate dehydrogenase mutation status in acute myeloid leukemia from gene expression profiles by machine learning
Source: NAR Genom Bioinform. 2026 Jun 8;8(2):lqag058. doi: 10.1093/nargab/lqag058 (PMC13244157; doi:10.1093/nargab/lqag058)
Supplement: lqag058_Supplemental_Files [file lqag058_supplemental_files.zip]

Archive with 2 entries (2 files):
- Jung_et_al_Supplementary_data.pdf
- Jung_et_al_Supplementary_data_ST2_ST3.xlsx
