# Supplementary material for: Predicting isocitrate dehydrogenase mutation status in acute myeloid leukemia from gene expression profiles by machine learning
Source: NAR Genom Bioinform. 2026 Jun 8;8(2):lqag058. doi: 10.1093/nargab/lqag058 (PMC13244157; doi:10.1093/nargab/lqag058)
Supplement: lqag058_Supplemental_Files [file lqag058_supplemental_files.zip › Jung_et_al_Supplementary_data_ST2_ST3.xlsx]

## Sheet: LR coefs
Supplementary Table 2. Coefficients of the logistic regression (LR) model.
Gene symbol	LR model coefficients
ATF7IP	-0.323792
GALC	-0.286035
KYNU	-0.265079
ROGDI	-0.264008
MGMT	-0.256664
PLEKHA5	-0.252972
SLC27A3	-0.250203
NME3	-0.24502
SH3PXD2A	-0.24277
SPINT2	-0.239448
DDO	-0.234055
TMEM144	-0.231127
DPPA4	-0.231076
H2AC6	-0.229565
CIDEB	-0.228178
IL2RG	-0.212593
CBX4	-0.212418
ANKS1A	-0.205735
CNDP2	-0.201614
ADPRH	-0.201419
ASB9	-0.19976
EPHX1	-0.197822
MMP14	-0.197791
SH3D21	-0.197221
ATF7IP2	-0.195442
HSD17B11	-0.192935
NET1	-0.18705
CYB561	-0.185298
NHERF1	-0.183751
TSPAN2	-0.181748
EPHB4	-0.17945
DOCK1	-0.177629
SIGLEC15	-0.176487
TPCN1	-0.175891
HNMT	-0.175714
PMVK	-0.175508
ADAMTS2	-0.173826
CKM	-0.173425
ATP9A	-0.171415
ADCY2	-0.17126
SYN1	-0.170105
GPRC5C	-0.168255
UNC13B	-0.167574
PRDM2	-0.167543
KIAA0040	-0.166947
NLRP2	-0.166806
PVT1	-0.163431
LPAR6	-0.161958
TACC1	-0.160745
MYEF2	-0.159116
BCS1L	-0.158847
PXDN	-0.158691
GALNT14	-0.158411
PCM1	-0.155416
SEPTIN9	-0.155236
SLC24A3	-0.155064
GALK2	-0.154604
DNMT3A	-0.154405
PPP1R9A	-0.153542
GSPT2	-0.152574
NRG1	-0.15148
RPH3A	-0.15076
MEST	-0.150004
ASNS	-0.148323
ZBTB38	-0.146714
CD72	-0.146394
GNA11	-0.146106
ABHD3	-0.145797
CLTCL1	-0.145231
CHIT1	-0.144371
ZNF154	-0.143507
ZNF280D	-0.142185
PLTP	-0.141774
CYB5R2	-0.1411
SPACA9	-0.140975
MX2	-0.140863
LY86	-0.139969
VWA5A	-0.139813
AGXT	-0.139674
WHRN	-0.139281
LHFPL2	-0.138692
ZNF711	-0.137843
TRIP10	-0.136725
TRIM32	-0.136547
B4GALT2	-0.136049
ALG6	-0.1341
MCOLN1	-0.133714
RBFOX2	-0.133655
CEP41	-0.133597
HSPB1	-0.133439
HDC	-0.133325
GLB1L	-0.132601
NCBP3	-0.131584
PDK4	-0.131067
EZR	-0.131029
POLR2L	-0.13079
PIGA	-0.130759
MMP19	-0.130328
HESX1	-0.130288
CYSLTR2	-0.130155
MICAL1	-0.129776
MEG3	-0.128738
TRIP6	-0.12867
MAPRE3	-0.127467
CACNB1	-0.127405
ZNF160	-0.12662
EEF1A2	-0.125439
HSPA6	-0.125006
NYNRIN	-0.124993
H4C8	-0.124922
MS4A3	-0.124835
POT1	-0.124665
ADAM8	-0.124421
CAPN3	-0.123855
ST6GALNAC4	-0.123853
PCK2	-0.123637
S1PR1	-0.123435
POGLUT1	-0.123359
RPL39L	-0.12296
CPVL	-0.12212
FRAT1	-0.121968
PTPN18	-0.121722
PTH2R	-0.121318
PURA	-0.12118
PTPRN2	-0.121048
CHRFAM7A	-0.121047
KBTBD11	-0.120151
CORO1B	-0.120044
ATP2C2	-0.119918
IFI44	-0.119911
CASP3	-0.119668
TMEM185B	-0.11932
HMGB3	-0.119242
PFKFB4	-0.118644
ATP5IF1	-0.118576
SASH1	-0.118399
ZNF532	-0.118395
CYP4F2	-0.117989
ZHX2	-0.117848
LGALS3BP	-0.117811
EPX	-0.117447
PCNX2	-0.117291
CYRIA	-0.117182
MSL2	-0.116912
SMAD7	-0.116833
BAIAP3	-0.116697
FHIT	-0.116371
ZMAT3	-0.116356
RASSF4	-0.116323
ASAP2	-0.116231
IVD	-0.116022
ARTN	-0.115547
ZNF721	-0.115083
PPARD	-0.114124
IFT74	-0.114063
CSGALNACT1	-0.11395
FBP1	-0.113851
NR1I2	-0.113692
CCL24	-0.112693
CD93	-0.112601
LRP8	-0.112463
MRFAP1L1	-0.112196
RBM4	-0.111048
PLEK	-0.110887
LDLR	-0.110743
FUT8	-0.110677
SPAG16	-0.110333
HLA-G	-0.110245
TBC1D9	-0.110095
DPY19L2P2	-0.11005
CERS4	-0.109942
VENTX	-0.109477
CD33	-0.109394
TAPBPL	-0.109354
IL1R1	-0.10927
ETS1	-0.109181
SH3BP4	-0.108567
PI4K2A	-0.108524
FAH	-0.108498
BTG3	-0.108011
RALGDS	-0.107891
SRSF10	-0.107272
MSRB2	-0.10706
C21orf91	-0.106192
KCTD7	-0.105614
IFIT5	-0.105397
TCTN1	-0.105397
PKD2	-0.105248
TYMP	-0.105157
FZD2	-0.104966
HPR	-0.104726
ERN1	-0.104722
DNAJC15	-0.104611
ZNF232	-0.104554
DOC2B	-0.104361
PARP8	-0.104325
KLHL21	-0.104289
CAMK1D	-0.104035
FAM171A1	-0.10394
WRNIP1	-0.10386
CLC	-0.103594
ARHGAP5	-0.103577
SEMA3C	-0.103339
VSIG4	-0.103199
PMS1	-0.102968
HLA-DMA	-0.102756
SNED1	-0.102651
ZNF185	-0.102441
MACO1	-0.10227
KATNB1	-0.102258
SKP2	-0.102141
PIM1	-0.101895
CD320	-0.101817
ANXA2	-0.101769
CTSW	-0.101168
TCN1	-0.10116
TEKT2	-0.101094
CDKN3	-0.10104
NEIL1	-0.10084
VWF	-0.100296
HOOK1	-0.100154
PDLIM1	-0.100152
PADI4	-0.0998733
GCHFR	-0.0998541
DNAJA4	-0.0997665
FNBP1	-0.0993868
SNCAIP	-0.0993829
ZXDB	-0.0993631
VPS45	-0.0988791
MIF	-0.0987168
DAAM1	-0.0984795
NPTX2	-0.0983897
BCR	-0.0979782
MAGED2	-0.0977966
FBXL5	-0.097524
PYHIN1	-0.0975176
ATP6V0A1	-0.097484
ATP13A2	-0.0972261
TKTL1	-0.0970373
IL1A	-0.0969904
PDGFA	-0.0969401
HLTF	-0.0969119
SLC43A1	-0.0967152
PFKP	-0.0966991
KIF16B	-0.0964827
INF2	-0.0961636
NRIP3	-0.0959535
BRWD1	-0.0959176
EHD4	-0.0958781
ACYP1	-0.0957287
CCDC69	-0.0956945
FAM174B	-0.095435
LMTK2	-0.095267
SDC4	-0.0951373
ZNF10	-0.0950373
H1-2	-0.0946365
TBL1XR1	-0.0946035
CBFA2T3	-0.0941189
NEK3	-0.0936999
SLC46A3	-0.0935913
KRT8	-0.093419
SOAT1	-0.0932832
DMXL2	-0.0932498
TP53I3	-0.0931031
ADAMTS3	-0.0930352
ALDH4A1	-0.0930323
PPT1	-0.0929608
PHC1	-0.0926769
ABHD4	-0.0922137
HIVEP3	-0.0919364
PLBD1	-0.0918989
MPZL1	-0.0917453
FAAH	-0.0916663
C5	-0.091496
CAVIN1	-0.0910709
GDF15	-0.0908972
BTG2	-0.0908134
ZMYND8	-0.090637
PLXNC1	-0.0905781
SLC1A5	-0.0905158
ITGAE	-0.0903896
SUN1	-0.0902356
SLC29A2	-0.0901622
ELOVL6	-0.0901126
SLC25A37	-0.0898021
LARP1	-0.0896814
TRPC2	-0.0895536
GUCY1B1	-0.0892705
CDKN1C	-0.0890487
COL6A1	-0.0889866
SLC1A4	-0.08852
TXK	-0.0885072
ENGASE	-0.0884731
LRBA	-0.0884476
RNF141	-0.088445
SUCLG2	-0.0884429
WASHC3	-0.0882553
CNN3	-0.0880023
PLAU	-0.0871704
BCL2A1	-0.0870812
CD9	-0.0869152
ITGB8	-0.0868465
UGCG	-0.0863836
CLCN4	-0.0863566
MKRN3	-0.0861434
SLC39A14	-0.0859238
ACTN1	-0.0858986
RAB2A	-0.0857566
WDR1	-0.085533
ABCA5	-0.0855028
TSNAX	-0.0854988
AHI1	-0.0852618
HAL	-0.0851915
GSPT1	-0.0851253
GABRE	-0.0850706
ZC3H12A	-0.0850441
PLS3	-0.0850161
TIMM13	-0.0848795
ENO1	-0.0847923
GPD2	-0.0843231
DHRS3	-0.0840903
SORBS3	-0.0838266
FCGR2B	-0.0838072
IL2RA	-0.0837311
RAB27B	-0.0836777
EFNB1	-0.0836183
PKP2	-0.0834879
DHCR24	-0.0831788
TRAP1	-0.0830179
FAM98A	-0.0829022
CDH4	-0.0827958
ALDH1B1	-0.0827264
XPO7	-0.082615
HCP5	-0.0825961
PGAM1	-0.0825082
PPP3R1	-0.0823905
HK2	-0.0822833
SEPTIN8	-0.0821983
SOX15	-0.0821656
MBNL1	-0.0821511
CBR1	-0.0820531
SLC2A9	-0.0817313
SIDT2	-0.0817201
AHCY	-0.0816969
HOXA11	-0.0816317
PHGDH	-0.0816222
MEN1	-0.0815647
TIAM1	-0.0815515
PIK3R5	-0.0815386
SYNJ1	-0.0813496
KIFAP3	-0.0813424
PTGER2	-0.0812708
SEC61B	-0.0811862
PPFIBP2	-0.081174
CDCA4	-0.081011
CPNE3	-0.0809767
GPR18	-0.0808336
BST1	-0.0806557
AKR1B1	-0.080598
CHKA	-0.0805949
C6orf62	-0.0804057
SAT1	-0.080256
SP100	-0.0799958
ACSL5	-0.0798381
KIFC3	-0.0797286
YOD1	-0.0797211
AGR2	-0.0796545
AKAP7	-0.0795187
S100B	-0.0794938
LTBR	-0.079386
IL5RA	-0.0793402
SERTAD2	-0.0790015
SKI	-0.0788741
UNC119B	-0.0788417
CHI3L1	-0.0787871
SLC66A3	-0.0786816
VASH1	-0.0785909
XRCC2	-0.0784341
FGFR1	-0.0782084
ZNF83	-0.078084
CCL20	-0.078024
ARHGAP25	-0.0780237
MAPK1	-0.078013
PEA15	-0.0779796
FKBP15	-0.0779609
NCALD	-0.077937
HIC1	-0.0775568
ASRGL1	-0.0774826
MEFV	-0.0774021
STX11	-0.0770104
LAMA5	-0.07688
TLE3	-0.0768617
LUM	-0.0768329
ALDH2	-0.076702
TMEM19	-0.0765666
GPM6B	-0.0765344
UFM1	-0.0763686
ZMYM4	-0.0762619
FBLN5	-0.0761816
SPAG9	-0.0760344
CCNJ	-0.0760174
TFCP2	-0.0759588
DLK1	-0.0758328
RCAN3	-0.0756375
NRBF2	-0.0755981
ST3GAL4	-0.0755305
CLIC3	-0.0751598
TPM2	-0.0751294
GP9	-0.0750558
TPBG	-0.074917
SPOP	-0.0748825
SLA	-0.0748058
MRPL13	-0.0746428
GCLC	-0.0746212
SLC2A5	-0.0745997
OLFML2B	-0.0744639
ZMYM6	-0.0744515
SLC31A1	-0.0744005
TMEM268	-0.074232
MSH2	-0.074214
DNAJC12	-0.0739659
MANSC1	-0.0739619
CUX1	-0.0739012
HERPUD1	-0.0738954
TM4SF1	-0.0736923
GSTM5	-0.0736688
IL10RA	-0.0736669
HGF	-0.0736401
PIM2	-0.073394
AGPAT4	-0.0733642
RNF138	-0.0730046
PFKFB2	-0.0729206
SPRED2	-0.0728762
TPP2	-0.0728486
USP34	-0.0728233
H1-3	-0.0727247
UBTD1	-0.0727058
PLPBP	-0.0725899
CHRDL1	-0.0724191
POGK	-0.072265
STARD8	-0.072221
MTARC1	-0.0721417
GTF2H3	-0.0720991
TRIM10	-0.072003
NECAP1	-0.0719474
BSG	-0.0717786
RIN1	-0.0717375
TRIM8	-0.0717317
ANP32E	-0.0716308
SERPINI1	-0.0714987
ITSN1	-0.0713611
MMP7	-0.0712943
RPS28	-0.0712881
ELL	-0.0711531
H4C3	-0.0710881
STAT2	-0.0708697
STOM	-0.0708122
STX12	-0.07079
HIP1R	-0.0707104
FADS1	-0.0706141
STIL	-0.0705525
AMIGO2	-0.0704821
FKBP1B	-0.0703725
TRO	-0.070316
CDC42BPB	-0.0702789
RAB6B	-0.0700802
BIN2	-0.0700775
LOXL1	-0.0699934
DNAJB14	-0.0699441
DYNC1LI2	-0.0699179
PRMT5	-0.0698609
MED21	-0.0694529
MMP15	-0.0693051
ABCG1	-0.0692148
PGRMC1	-0.0691286
PNPLA6	-0.0691217
NT5E	-0.0690442
ORM2	-0.0690109
ZNF518A	-0.068525
GPX3	-0.0684395
CXCL5	-0.068431
ME1	-0.0683834
NIPSNAP1	-0.0683413
SCMH1	-0.0682721
EHD3	-0.0681681
CCN3	-0.0681228
RORA	-0.0681172
CSTA	-0.0680436
FKBP14	-0.0680425
FRY	-0.0679837
RAD51	-0.0679229
TMEM209	-0.0679193
RASA2	-0.0677088
UAP1L1	-0.0676489
RAB32	-0.0675993
RNF14	-0.067541
TAF4B	-0.0672836
GPX1	-0.0672271
BCAS4	-0.067118
NBR1	-0.0670313
ICA1	-0.0669045
C2CD2	-0.0668852
STYXL1	-0.0668088
ZNF44	-0.0666692
PTPN22	-0.0666593
INSIG1	-0.0666512
TP53BP1	-0.0665507
ZNF207	-0.0665328
KRCC1	-0.0664945
NAAA	-0.0663361
PLA2G4A	-0.0663205
CD83	-0.0663031
CCDC22	-0.0661908
CDK17	-0.0661258
ARMCX1	-0.0660801
MOB3B	-0.0660097
AGPS	-0.0659844
ZNF804A	-0.0659733
SMG1	-0.065964
NUDT7	-0.0659394
POLI	-0.0659145
GMNN	-0.0657961
MTMR11	-0.0656945
SEC14L1	-0.0656069
WIPI1	-0.0655881
GIMAP6	-0.0655301
RREB1	-0.0654921
PDIA6	-0.065385
LIG4	-0.065305
TMEM204	-0.0652575
KLF4	-0.065257
FRAT2	-0.0650544
BPGM	-0.0649993
HCAR3	-0.0649499
SGPL1	-0.0648111
STAB1	-0.0648081
A2M	-0.0647982
STXBP1	-0.0647567
TSC22D2	-0.064734
PTPRM	-0.0646938
DPYD	-0.0646361
NEAT1	-0.0645835
AKR1C2	-0.0645019
POMZP3	-0.0644611
MTHFD1	-0.0643243
QTGAL	-0.0643009
H2BC15	-0.0640315
GAS1	-0.0640184
TNFSF9	-0.0639873
RNFT1	-0.0639418
H2BC4	-0.0639358
ZNF514	-0.0637637
SFMBT1	-0.063559
RIPK2	-0.0634765
EDEM3	-0.0633869
DYNC2LI1	-0.0632958
IGSF6	-0.0632444
GSDME	-0.0632283
GYPE	-0.0632112
GALNT12	-0.0631502
RFXAP	-0.063141
SLFN12	-0.0630854
CRHBP	-0.0629188
LCAT	-0.0628999
OLFM4	-0.0628724
TNFSF12	-0.06286
DUSP2	-0.0628497
RAP1GAP	-0.0628178
IL17RA	-0.0628061
SEPTIN2	-0.0627794
RUBCNL	-0.0626743
MATK	-0.0626607
IQSEC3	-0.0624468
RPL36A	-0.0623571
SMARCC1	-0.0622847
MID1IP1	-0.0621807
CEP70	-0.0620987
ST6GAL1	-0.0619085
GNLY	-0.0618672
CD244	-0.0618042
NOC3L	-0.0617204
TLK1	-0.0616207
CCS	-0.0613936
RWDD2B	-0.0612614
ANPEP	-0.0612273
LARP4	-0.0611841
ABCC5	-0.0611615
UBE2E3	-0.0611196
TM7SF3	-0.0610563
PIK3C2A	-0.0610117
BASP1	-0.0609717
PYROXD1	-0.0609156
CYRIB	-0.0609092
PIR	-0.0608658
EML4	-0.060843
HIKESHI	-0.0606338
TRIM16	-0.0606097
FMNL1	-0.0605497
TRAK2	-0.060491
CDKN2B	-0.0604489
IFIT2	-0.060383
CDK18	-0.0603131
ITPR3	-0.0601881
SFPQ	-0.0601859
BICDL1	-0.0601844
P2RY2	-0.0601766
LFNG	-0.0601298
TMT1A	-0.0600896
ATP5MC1	-0.0600618
TNFAIP6	-0.059804
PAFAH1B1	-0.0597717
PEX6	-0.0597069
LHX6	-0.0596953
FOXO1	-0.0596189
CCND2	-0.0595648
GLRX5	-0.0595245
SLC12A9	-0.0594448
LTB	-0.0594161
PGF	-0.0593605
LTK	-0.0593289
LTA4H	-0.0593114
DCK	-0.0591308
ILF3	-0.0591258
CARMIL1	-0.0590881
ZKSCAN4	-0.0590865
SLC19A2	-0.0590315
CCDC88A	-0.058968
PITX1	-0.0589246
PLAG1	-0.0588821
FOXO3B	-0.0588474
GGCT	-0.0587451
CA3	-0.0586077
PIP5K1B	-0.058574
KIF1B	-0.0585724
C11orf71	-0.0585606
TAF9B	-0.0584005
ECM1	-0.0583328
CD68	-0.0582907
PRUNE2	-0.0582032
MFSD6	-0.0581218
KCTD12	-0.0581189
CDADC1	-0.0580029
SATB1	-0.057925
ATP6V1C1	-0.0578572
CRISP3	-0.0578223
PITPNC1	-0.0577392
S100P	-0.0576544
NKX3-1	-0.0576055
SOX12	-0.0576031
IFT27	-0.0574869
CYBRD1	-0.0574831
AKAP1	-0.0573146
BACE2	-0.0572873
LYN	-0.0572062
NAGK	-0.057104
TNFAIP2	-0.0571007
PDGFRB	-0.0570606
RAD54L	-0.0569994
MYO7A	-0.0567819
KCNJ2	-0.0566037
EIF4A2	-0.0565662
CBL	-0.0565657
BTN3A2	-0.0564496
PTCH1	-0.0564353
PDLIM7	-0.0563661
CLK1	-0.0561546
ADA2	-0.0560479
CFAP68	-0.0560372
HEXIM1	-0.0560295
DROSHA	-0.0559368
APOL6	-0.0559184
VAMP1	-0.0559173
PIK3CB	-0.0558825
ACSM3	-0.0558554
ICAM3	-0.0557631
TMX1	-0.0557237
NNT	-0.0556774
NEDD4L	-0.0556234
SCCPDH	-0.0555562
TPD52	-0.0554984
PNMT	-0.0554641
ZNF33B	-0.0554512
BCL9	-0.0554496
TMED5	-0.0554202
PAQR3	-0.055404
ARHGDIA	-0.0553978
OASL	-0.0553822
PRRC1	-0.0553669
UGDH	-0.0553558
QPCT	-0.0553422
AKR1C1	-0.0553259
PARP12	-0.0552244
STIP1	-0.0552169
OPN3	-0.0551941
IPO5	-0.0551864
UAP1	-0.0551292
NAMPT	-0.0550566
YTHDC2	-0.0550022
PTBP3	-0.0549943
RGS3	-0.0549582
DGKA	-0.0548935
AHR	-0.0548087
SEC61A2	-0.0547452
WDR19	-0.0546799
MYCNOS	-0.0546366
PDLIM2	-0.0545713
SMYD2	-0.0545081
KCTD9	-0.0544803
APAF1	-0.0544588
LAMTOR2	-0.0542932
HOMER2	-0.0542863
PBRM1	-0.0542696
RB1	-0.0542333
CD96	-0.054232
TSPAN13	-0.0541801
PLAAT3	-0.0540943
BMI1	-0.0540368
CFP	-0.0540163
CDKN1A	-0.0539909
TFB2M	-0.0539547
NFATC1	-0.0539146
IL1RL1	-0.053848
BRCA2	-0.0537842
LYRM1	-0.0537349
HBZ	-0.0536226
RAB20	-0.0536191
CHEK1	-0.0536021
GMDS	-0.0535255
DNAJB1	-0.0535094
MYC	-0.0534502
HDDC2	-0.0534422
NIPAL3	-0.0534376
SLC26A2	-0.0533696
KLF12	-0.053361
MZB1	-0.0532986
ATP13A3	-0.0532741
RFC3	-0.0532449
WDR26	-0.0531391
RIN2	-0.052991
SLC11A2	-0.0529649
MAN1A1	-0.0529487
ANKRD17	-0.052944
EIF2AK3	-0.0528251
MYO15B	-0.0526363
PTGS1	-0.0526213
MKNK1	-0.0525849
RIGI	-0.0525551
XK	-0.0525012
IRF7	-0.0523992
C1QB	-0.0523783
BCL11B	-0.0523662
LPAR4	-0.0523349
MPP1	-0.0523099
RBM25	-0.052216
MRPS27	-0.0521066
CCL2	-0.0521025
DYSF	-0.0520652
MCM4	-0.0519632
PTK2	-0.051808
GRAMD2B	-0.051803
EXT1	-0.0517821
MYO5A	-0.0517019
MAGED1	-0.0516564
SLPI	-0.0516507
LRRC61	-0.0516478
PTER	-0.0515771
ADK	-0.051445
UBE2V2	-0.0513469
TPK1	-0.0513454
REN	-0.0513434
CTSF	-0.0512946
GATA3	-0.0512675
KLF13	-0.05126
ADCY6	-0.0511804
KLRG1	-0.0508721
LYZ	-0.0508575
PRG2	-0.0508424
ZBTB1	-0.0508297
UBE2D3	-0.0508167
ZDHHC13	-0.0507713
SDS	-0.0505677
MTARC2	-0.0505439
DAD1	-0.0505026
POLE2	-0.0505022
UBXN2B	-0.0504887
RCBTB1	-0.0503105
RAC3	-0.0502942
CEBPA	-0.0502765
RIOK3	-0.0502642
RNF10	-0.0502497
RBM26	-0.050131
AKR1A1	-0.0501104
AVL9	-0.0501079
GRK3	-0.0500558
ECT2	-0.0499304
ZNF222	-0.0498723
IFIT3	-0.0498128
SLC31A2	-0.0497691
ANXA5	-0.049703
GSTM2	-0.049696
MEF2D	-0.0496165
PPA2	-0.0494663
BNIP3L	-0.0494633
ACADM	-0.0494564
LGALS1	-0.0494344
SIAH2	-0.0493821
METTL3	-0.0492635
ZNF529	-0.0492304
SPTLC2	-0.0492226
LILRA2	-0.049176
NPEPL1	-0.0491331
HLF	-0.0490789
MAP3K14	-0.049023
LAMB2	-0.0490155
GADD45B	-0.0490114
RAD23B	-0.0489956
LEPROTL1	-0.0489306
STXBP2	-0.0488254
PTPN6	-0.0488155
CHD2	-0.0487815
IGF2BP3	-0.0487078
CP	-0.0486104
MARCHF2	-0.0485682
PPP1R16B	-0.0484263
ORC6	-0.0483735
CDKN2A	-0.04835
PROSER1	-0.0483384
LEPR	-0.0482927
H3C4	-0.048257
TNFSF8	-0.0481946
UNC93B1	-0.0480787
PACC1	-0.0479829
GJA1	-0.0479675
CALCOCO2	-0.0478273
DNAJC24	-0.0477895
SERPING1	-0.047777
SORD	-0.0477327
VANGL1	-0.0477064
SLC38A1	-0.0476589
H2AC11	-0.0476345
INHBA	-0.047605
LST1	-0.0474973
PTPRF	-0.0474917
DDX50	-0.0474615
SEZ6L	-0.0474298
SYCP2	-0.0474172
HELLS	-0.0473279
COL14A1	-0.0473152
GGT5	-0.0472971
HEATR3	-0.0472498
ADISSP	-0.0471897
SLC44A1	-0.0471543
CD79A	-0.0471169
REC8	-0.0471144
IPO7	-0.0471116
KRT18	-0.0470768
PPM1F	-0.0470421
TCF7L2	-0.0470073
RAD50	-0.0470005
KDELR2	-0.046933
CYP1B1	-0.0469136
MAP4K1	-0.0468807
NUDT4B	-0.0468593
ELF1	-0.046768
PRKAA1	-0.0465985
SAMHD1	-0.0465581
CTSG	-0.0465306
ASL	-0.046486
SLITRK5	-0.0464224
FAM120A	-0.0464168
H2BC21	-0.0463992
TAC3	-0.0463108
SLC4A3	-0.0462727
SETMAR	-0.0461959
PRG3	-0.0461858
AQP3	-0.0461126
CD300C	-0.0461015
C5AR1	-0.04609
ZNF318	-0.0460895
ISYNA1	-0.046053
ITM2A	-0.0459898
ANAPC5	-0.0459692
ITGAV	-0.0459526
LAP3	-0.0459265
SYPL1	-0.045915
SP140	-0.0457235
RC3H2	-0.0456568
ASGR1	-0.0454957
OGFRL1	-0.0454027
C2	-0.0453151
AMPD3	-0.0452905
RUNDC3A	-0.0452773
PLEKHO1	-0.0452709
ZNF195	-0.0452322
GOLM1	-0.045222
TSPAN5	-0.0451799
EIF3B	-0.0451723
MERTK	-0.0451455
KIF18A	-0.0451283
WT1	-0.0451123
ANKRD12	-0.0450337
MS4A2	-0.0449712
NBN	-0.0448722
IKZF1	-0.0448426
RCBTB2	-0.0448163
CR1	-0.044653
TAGLN	-0.0446521
RXYLT1	-0.0446386
CYBB	-0.04463
SGPP1	-0.0445281
ZNF107	-0.0444569
HLA-DQA2	-0.0443859
SLC25A23	-0.0443325
PLCG2	-0.0443209
ORAI2	-0.044205
PTS	-0.0441972
SMCHD1	-0.0441248
SLAMF1	-0.0441146
LPIN2	-0.0441111
JHY	-0.044049
A4GALT	-0.0440344
KANSL2	-0.0440261
CREM	-0.0440143
LRFN4	-0.0439391
POLD3	-0.0438444
SMYD3	-0.0438372
TFRC	-0.043806
PHF1	-0.043717
FCGR2C	-0.0437024
IRF1	-0.0436867
LDOC1	-0.0436447
TREM1	-0.0436326
REV3L	-0.0436211
ISOC2	-0.0434793
LITAF	-0.043465
TMX4	-0.0434582
CASP1	-0.0434553
SEMA7A	-0.043266
GYPC	-0.0432461
GRB10	-0.0431546
ATP8B3	-0.0431476
CDA	-0.0431396
DYNC1H1	-0.0431267
EVPL	-0.0431163
BZW1	-0.0430495
ATF6B	-0.0430358
PRDM1	-0.0429994
CYBA	-0.0429338
RIDA	-0.0428334
DNASE2	-0.0428282
PRDM8	-0.0428023
PDE9A	-0.0427839
FADS3	-0.0427677
SF1	-0.0427236
PPAT	-0.042713
ARFGEF2	-0.0426824
FAM169A	-0.0425874
SLC30A5	-0.0425641
SLC29A1	-0.042489
CCR7	-0.0424413
MAL	-0.0424225
HK1	-0.0423812
GCNT2	-0.0423747
SQSTM1	-0.042357
CHSY1	-0.0423512
S100A8	-0.0423204
DCLRE1C	-0.0423072
LTC4S	-0.0422833
SMARCA1	-0.0422319
MGAM	-0.0422071
FCER1G	-0.042191
KRT17	-0.0421635
RAD51C	-0.0421558
ZFAND6	-0.0421318
ARL17A	-0.0421102
HS3ST3B1	-0.0420394
ALS2CL	-0.0419974
AGMAT	-0.04198
PARP4	-0.0418549
ATIC	-0.0418479
TTC9	-0.041833
SPON2	-0.0417794
SLC19A1	-0.0417609
EHBP1L1	-0.0417436
ZNF507	-0.0417203
SAP30	-0.0416856
RPS6KA4	-0.0416492
NIN	-0.0416405
BID	-0.0415993
CD40	-0.041591
FHL3	-0.0415809
AMN	-0.0415087
DTL	-0.0413244
IQSEC2	-0.0412608
CIRBP	-0.0412325
TRMT9B	-0.0412274
PGLYRP1	-0.0412248
SRPRB	-0.0412178
IFFO1	-0.0411894
UBR5	-0.041119
FAM50A	-0.0409969
FSCN1	-0.0409786
EFNA1	-0.0409546
HSPE1	-0.040947
G0S2	-0.0409187
GAS2	-0.0408669
FAM13B	-0.0408387
ENOSF1	-0.0407324
S100A9	-0.0406636
ZNF184	-0.0406333
CXCL1	-0.0406
ENG	-0.0405223
SRPK1	-0.0403696
CEACAM6	-0.0403083
AFF2	-0.0402652
HSPA1B	-0.0401741
SACM1L	-0.040159
CSPP1	-0.0401502
CLU	-0.0401003
CALD1	-0.0400848
ZNF74	-0.0400732
KMT5B	-0.0400362
RASA1	-0.0399385
MAP2K3	-0.0399276
TUBA4A	-0.0398909
EMILIN1	-0.0398788
BTK	-0.0397846
CHCHD7	-0.039753
ELP3	-0.039749
GRK2	-0.0397059
AKR1C3	-0.0396996
CHST15	-0.039618
TNKS	-0.0394996
SRM	-0.0394952
DES	-0.0394882
OAS3	-0.0393257
BORCS8	-0.0393027
NME7	-0.0392989
TAP1	-0.0391656
NSUN5P2	-0.0391044
RRN3P2	-0.0391024
CISH	-0.0390748
RIN3	-0.0390207
CREBL2	-0.039017
MFGE8	-0.0389959
MRPL18	-0.0388705
PREB	-0.0388516
SFXN1	-0.0388238
GNPTAB	-0.0387669
ALDH6A1	-0.0387591
RGS10	-0.0387502
USP32	-0.0387465
TRIM24	-0.0386898
APPBP2	-0.0386643
MLEC	-0.0386412
SNAP23	-0.0386232
HSP90AB1	-0.0385865
CBX5	-0.0385367
GPR171	-0.038483
MAF	-0.0384162
EIF1AX	-0.0383205
IER5	-0.0383065
NBEAL2	-0.038118
LRRC8D	-0.0380985
MMD	-0.0379711
B3GALNT1	-0.0378785
PRLR	-0.037866
EPB41	-0.0378049
PDS5A	-0.0377929
DUSP6	-0.0377108
RHOQ	-0.0377075
SLC6A8	-0.0376957
SGSH	-0.0376472
KLF8	-0.0375966
PDP1	-0.0375682
RASGRP1	-0.0375386
CCN2	-0.0375008
ISG20	-0.0374903
NUP37	-0.0374126
LIMK2	-0.0373918
DENND4A	-0.0373299
MREG	-0.0373131
ZMIZ1	-0.0372773
DSCC1	-0.0372409
HS6ST1	-0.0372214
GALNT2	-0.037194
SQOR	-0.0371742
WDR62	-0.0371399
NPL	-0.0369341
MS4A6A	-0.0366804
PDK1	-0.036659
RLIG1	-0.036645
IRF5	-0.036616
KLF1	-0.0365776
PHB1	-0.0365268
SORL1	-0.0365229
PLEKHA2	-0.0364531
CUEDC1	-0.0364441
GPR183	-0.0364136
CASP2	-0.0363953
FTL	-0.0362581
CLEC11A	-0.0362419
ALG8	-0.0362411
TMEM51	-0.0362213
POLR1F	-0.036217
BEGAIN	-0.0361732
DDR1	-0.0360673
H2AC18	-0.036065
ELMO1	-0.0360628
SPATA2	-0.0360453
MDN1	-0.0359848
P2RX5	-0.0359389
FCER2	-0.0358895
IFIT1	-0.0358055
PARP1	-0.035732
CCDC6	-0.0357272
GYPB	-0.0357198
PFN1	-0.0356837
INPP4B	-0.0356546
ZNF286A	-0.0355489
NME4	-0.0355415
TRMT1L	-0.0354665
ZNF638	-0.0354519
SELP	-0.0354504
PLXDC2	-0.0354343
MCM5	-0.0353895
TNNT3	-0.0353792
KAT2B	-0.035361
ICAM2	-0.0353334
CTSC	-0.0353284
JUP	-0.0353228
ADCY3	-0.0352106
CTSD	-0.0351176
MACROH2A2	-0.0350342
RHOBTB3	-0.035022
NAGA	-0.0350085
HTR1F	-0.0349079
P4HB	-0.0348314
WDR12	-0.034737
RECQL4	-0.0347261
CCRL2	-0.0346531
RFC5	-0.0346515
LILRA1	-0.0346396
TMED2	-0.0346061
ZNF706	-0.0345607
SHMT2	-0.0345599
CDK20	-0.0345294
MCM6	-0.0344249
RGS14	-0.0343757
ATP6V1D	-0.0343657
ATP10D	-0.0343435
IKZF5	-0.0343255
IL23A	-0.0342987
GGH	-0.034289
ACOT7	-0.0342776
USP20	-0.0342299
DISC1	-0.0342223
TLR7	-0.0341608
CD53	-0.034142
ZNF217	-0.0341404
LRRC8B	-0.0339776
CHM	-0.033927
FBLN2	-0.033903
DOK3	-0.0338709
EMP1	-0.0338064
SQLE	-0.0337106
POMC	-0.0337027
SSBP1	-0.0335995
RRP1B	-0.0335144
MBNL3	-0.0335055
ARL2	-0.0335039
IL15	-0.0334834
PDE6H	-0.0334156
EIF3E	-0.0333944
COL5A1	-0.0333376
CSRP2	-0.0333192
SLC7A1	-0.0332749
SLCO5A1	-0.0332322
MCUB	-0.033227
CYB5B	-0.0331599
CNPY2	-0.0331242
CD1D	-0.0331238
CDC42	-0.0331168
SULT1A1	-0.0331167
ASF1A	-0.0330354
AP2B1	-0.0330275
VAT1	-0.0329259
BUB1B	-0.0329172
ARPC5L	-0.0328726
RAB1A	-0.0328343
TSPO2	-0.0327865
THBD	-0.0326763
PRSS21	-0.0326621
CEBPE	-0.0326363
TIA1	-0.0326217
GSN	-0.0325805
HSPG2	-0.0325581
PIP4K2A	-0.0325175
NDUFAF1	-0.0325139
TTC27	-0.0324879
SIPA1	-0.0324824
ZNF14	-0.0324061
GPX7	-0.0323993
PSIP1	-0.0323558
WSB2	-0.0323378
FGR	-0.0323016
AGPAT5	-0.0322937
IL3RA	-0.0322195
SERPINB8	-0.0322154
IER2	-0.032156
KEL	-0.0321308
CDC27	-0.0320699
SLC14A1	-0.0319697
OCLN	-0.0319573
CXCR4	-0.0319539
ADRA2C	-0.0319471
RASSF2	-0.03179
THBS1	-0.0317659
GP1BA	-0.0317544
MET	-0.0316553
SERPINI2	-0.0316207
C1orf54	-0.0315951
LIF	-0.0315127
ZBTB7A	-0.0315018
MMP9	-0.0314931
OLFML2A	-0.0314533
ORC5	-0.0314164
RTN4	-0.0313577
TMED10	-0.0312971
HERC6	-0.0312882
DENND3	-0.0312802
RNH1	-0.0312689
TES	-0.0312434
GYG2	-0.0312202
TYROBP	-0.0311778
PLEKHF2	-0.0311374
DCHS1	-0.0311223
ARAP1	-0.0310081
SNX13	-0.0309754
MTNAP1	-0.0309606
PIK3R1	-0.0309139
BAIAP2	-0.0308871
ZMYM2	-0.0308723
SPRY1	-0.0308003
TIE1	-0.03075
BCL2L10	-0.0307338
HOXA6	-0.0306825
SERPINB6	-0.0306634
HLA-A	-0.0306398
H2BC5	-0.0305383
DHTKD1	-0.0305011
FAM114A2	-0.0304182
SAE1	-0.0303939
RUSC2	-0.030389
HNRNPH1	-0.030383
FOXC1	-0.0303435
SETX	-0.0303409
EVI2A	-0.0303269
ABCA1	-0.030278
HIBCH	-0.0302565
FARS2	-0.0302318
SMOX	-0.0302263
FABP4	-0.0301788
CD14	-0.0301212
GADD45A	-0.0301086
OSBP2	-0.0300004
CD247	-0.029974
TGFBI	-0.0299649
WLS	-0.0299225
WIPF1	-0.0298812
CDC45	-0.0298617
CBFB	-0.0298311
CEBPD	-0.0298303
BACE1	-0.0298269
ITGA4	-0.0298037
DHCR7	-0.0297974
IL6R	-0.0297779
ACP6	-0.0297749
RUNX2	-0.0297724
FAM124B	-0.0297573
AGL	-0.0297348
P2RX4	-0.0297067
ALOX5AP	-0.0296859
DLG1	-0.0296711
KIF14	-0.029646
HHAT	-0.0295879
BAG4	-0.0295558
CEP43	-0.0295493
BMP2	-0.0295202
LTBP4	-0.0295144
JCAD	-0.0294997
TIMM10	-0.029487
NTHL1	-0.0294816
FHL2	-0.0294036
SNX1	-0.0293388
SRSF6	-0.0292628
SH2B3	-0.0292482
TMEM135	-0.029243
ATP2A3	-0.0292286
TNFAIP3	-0.0292234
AZU1	-0.0291853
MNDA	-0.0291542
NPR3	-0.0291523
ANKRD36BP2	-0.029134
MAFK	-0.0291213
METTL9	-0.0291076
STXBP3	-0.0290917
MXRA7	-0.0290485
RXRA	-0.0290432
MAPKBP1	-0.0290298
ARFIP1	-0.0289578
CLEC10A	-0.028909
PLD2	-0.0288958
MDFI	-0.0288691
SLC26A6	-0.0287529
PSD3	-0.0287116
RAB11FIP1	-0.0287085
F11R	-0.0287004
B3GNT2	-0.0286987
EIF4A1	-0.0286687
ZNF334	-0.0286402
MARCHF7	-0.0285877
LRP6	-0.0285821
MYO7B	-0.0284358
MRPS34	-0.028383
CFD	-0.0283676
TRPM2	-0.0283505
BTG1	-0.028306
ZEB2	-0.0282828
ATF5	-0.0282261
SPOCK3	-0.0281831
TPM4	-0.0281496
RTN3	-0.0281429
KLF3	-0.028063
BMP2K	-0.0280597
SPINK2	-0.0280253
CSE1L	-0.0279586
DNAJC6	-0.0279503
WNK1	-0.0279444
APOBEC3B	-0.0279404
KPNB1	-0.0279343
MLF1	-0.0279049
OGDH	-0.0278663
YWHAE	-0.0278363
GYG1	-0.027828
LIMD1	-0.0277846
IL7	-0.0276925
ZDHHC7	-0.0276529
TNS1	-0.0275766
TEX2	-0.0274911
DPY19L4	-0.0274426
PAICS	-0.027422
IRF9	-0.0274118
MTHFD2	-0.0273516
SNX2	-0.027285
NAALADL1	-0.0271408
CIT	-0.0270794
PCSK6	-0.0270703
MN1	-0.027053
CENPE	-0.027031
CST3	-0.0270258
CTR9	-0.0269696
KIF23	-0.0269667
ITGA7	-0.0269403
ETNK1	-0.0268927
MGA	-0.0268859
RBMS2	-0.0268855
NLK	-0.0267221
LRRFIP1	-0.0267152
GMCL1	-0.0266742
PLCB4	-0.0266493
CAPRIN1	-0.026627
CTSS	-0.0265731
LRRK1	-0.0265527
CCNG1	-0.0265464
SLC75A1	-0.0265371
TACSTD2	-0.0264649
SIGMAR1	-0.0264328
NAXD	-0.0263945
SEC24D	-0.0263738
RPL9	-0.026344
RANBP6	-0.0262948
NCF1B	-0.026255
PTAFR	-0.0262355
BBX	-0.0262105
DEFB1	-0.0261778
PLK4	-0.0261298
AAK1	-0.0261062
PLXNA1	-0.0260301
PNPO	-0.0260116
WASF2	-0.0259825
NSF	-0.0259689
KLF2	-0.0259481
ARHGEF17	-0.0259254
CCNE2	-0.0258657
NPM3	-0.0258627
ARF6	-0.0258266
MEGF9	-0.0257954
SDF2L1	-0.0257502
MAP4K5	-0.0257485
YWHAH	-0.0256982
RUNX3	-0.0256448
NOD2	-0.0256207
LRPAP1	-0.025593
SCAMP5	-0.0255867
AIDA	-0.0255669
SPG11	-0.0254407
PHYH	-0.025383
MDM2	-0.025372
SNRPE	-0.0253709
TIMP1	-0.0253239
LAMP2	-0.0252796
CAPN2	-0.0252439
GALNT3	-0.025213
ASB13	-0.0251376
DCAF7	-0.0251142
CDCP1	-0.0250925
LRP10	-0.0250414
INTS7	-0.0250326
GCH1	-0.0250176
FDXR	-0.0249834
DPAGT1	-0.0249755
FNDC3A	-0.0249182
ZNF267	-0.0249076
BRD2	-0.0248738
DYNC1I2	-0.0248019
ZNF587B	-0.0247156
VMP1	-0.0246912
VAMP5	-0.0246695
CCNT2	-0.0246639
ABCC6P1	-0.0246583
ACP5	-0.0246085
GRINA	-0.0245165
PTTG1	-0.0244792
XPA	-0.0244346
EPB42	-0.0244171
CPQ	-0.0244133
S100A12	-0.0244114
SEC23B	-0.0244034
LGALSL	-0.0243972
SLC25A1	-0.0243474
HERC5	-0.0243314
SP3	-0.0243256
BEST1	-0.0242894
PRKCQ	-0.0242629
DNMT3B	-0.0242532
AGT	-0.0241958
ENTPD7	-0.0241843
TKT	-0.0241797
RASGRP3	-0.024173
XCL2	-0.0241484
DEF8	-0.0241472
GNS	-0.0241141
PKMYT1	-0.0240095
FOXM1	-0.0239409
ZBTB10	-0.0239392
PDCD1	-0.0239225
VDR	-0.0239013
LRPPRC	-0.0238964
LIMD2	-0.0238722
SCD	-0.0238363
ACVR1	-0.0238122
FABP5	-0.0238039
ETV3	-0.0237924
CDC25A	-0.023764
NASP	-0.023755
SPIB	-0.0237159
CCNB1	-0.0236992
MFSD1	-0.0236678
BCKDHB	-0.023657
TPM1	-0.0236365
STK32B	-0.0235686
CASS4	-0.0235503
TMEM43	-0.0235442
KLF9	-0.023524
APEX1	-0.0234759
ERLIN2	-0.0234005
EID1	-0.0233975
HMGN5	-0.0233893
MNS1	-0.0233511
SEC23IP	-0.0233256
HLA-DMB	-0.0232943
ANGPTL4	-0.0232905
POLQ	-0.0232752
AOAH	-0.0232088
P2RY10	-0.023166
CBR4	-0.0231631
MCM3	-0.0231099
COL9A3	-0.0230958
WTAP	-0.0230917
AGPAT1	-0.0230826
SLC7A7	-0.0230505
CDK2AP1	-0.0229317
RP2	-0.0228824
PRKCA	-0.02286
PNP	-0.0228552
SNX27	-0.0228035
RENBP	-0.0227835
CLDN10	-0.0227668
BRCC3	-0.0227645
DIAPH3	-0.0227573
NXT2	-0.0227527
ACSL6	-0.0227475
SEH1L	-0.0227473
ATP6V1B2	-0.0227235
ARHGAP11A	-0.0227191
EHBP1	-0.0227134
PON2	-0.0227121
HPF1	-0.0226993
UTS2	-0.0226182
B4GALT1	-0.022602
ARHGDIB	-0.022602
KAT6B	-0.022584
THOC2	-0.0225532
ITGB3	-0.0224722
SNTB1	-0.0224332
CASP8	-0.0224127
TPSB2	-0.0224062
CGREF1	-0.0223886
IFIH1	-0.0223634
BSPRY	-0.0223302
TSPYL5	-0.0222829
CDT1	-0.0222571
TGFB1I1	-0.022215
DNAJC3	-0.0221767
NIPSNAP3B	-0.0221604
P2RX7	-0.0221342
SEL1L3	-0.022128
PLCB1	-0.0221126
IL12RB1	-0.0221111
AHSP	-0.0221007
TGFB1	-0.0220984
ABHD2	-0.0220813
DDX6	-0.0220705
HAAO	-0.0220664
CCR2	-0.0220461
GPRASP1	-0.0220365
SELENBP1	-0.0220358
QSOX1	-0.0220209
SOS2	-0.0219951
OBI1	-0.0219814
ZFP36	-0.0218536
NUP210	-0.0218394
ARHGEF10	-0.0218343
PFKM	-0.0218296
ARHGAP24	-0.021819
CAPN11	-0.0218126
CMKLR1	-0.0217674
SRD5A3	-0.0217225
IFT57	-0.0216959
CLSTN2	-0.021662
SPATA6	-0.021598
FGF13	-0.0215718
PDZD8	-0.0215438
CD86	-0.0215414
NINJ2	-0.0215243
SELENOW	-0.0215057
MFNG	-0.0214759
SMURF1	-0.0214582
PLAGL2	-0.0214552
MYO1D	-0.0214033
MT1F	-0.0213719
RPRD1A	-0.0213272
GPATCH4	-0.0213021
SPOCK2	-0.0212587
RALGPS2	-0.0212404
NRSN2	-0.0212301
PRKCD	-0.0212245
CCT5	-0.0211993
ARMC1	-0.0211884
ZNF451	-0.0211126
CFL1	-0.0210875
PLS1	-0.0210872
NCF2	-0.021081
COTL1	-0.0210412
PTGER3	-0.0210354
TTF2	-0.0210026
NUP160	-0.020979
HBE1	-0.0209742
TUFT1	-0.0209737
IL18	-0.0209336
CBX6	-0.0209308
ICOS	-0.0209283
FTO	-0.0208928
ORC2	-0.0208913
HSPA5	-0.0208797
KAT6A	-0.0208701
NFE2L3	-0.0208217
HECA	-0.0208166
MGAT2	-0.0207735
RABGEF1	-0.0207624
SYNE2	-0.0207084
CASD1	-0.0205674
EAF2	-0.0204751
PPBP	-0.0204063
MYNN	-0.0203487
AKAP12	-0.0203102
OIP5	-0.0202745
MAP3K2	-0.0202625
MVP	-0.0202162
STX1A	-0.0201936
GRIK5	-0.0201713
ATP7B	-0.0201283
ITGA2B	-0.0201282
SDC3	-0.0201218
EIF1AY	-0.020099
PSEN1	-0.0200242
CEP57	-0.0199959
MKKS	-0.0199439
MTPAP	-0.019859
AFDN	-0.019774
G6PD	-0.0197492
CD55	-0.0197046
LILRB2	-0.0196711
IFITM3	-0.0196489
IKZF3	-0.0196452
TWIST1	-0.0195585
TGM2	-0.0195329
CPD	-0.0194799
GDF11	-0.0194798
SLC39A4	-0.0194704
SDHAP1	-0.0194164
HLA-F	-0.0194121
COMMD8	-0.0193967
TRIM14	-0.019387
TIMP2	-0.0192906
SLC43A3	-0.0192889
PTK7	-0.0192852
GATAD1	-0.0192585
AK2	-0.0192103
TMEM97	-0.0191934
OAS1	-0.0191647
FCHSD2	-0.0191286
ZEB1	-0.0190777
MBTD1	-0.0190759
UPK3A	-0.019063
PSPH	-0.0190131
TNFRSF10D	-0.0190091
DDX3X	-0.018986
MT2A	-0.0189754
OCEL1	-0.0188851
STYK1	-0.0188466
PER2	-0.0188197
SUPT3H	-0.0187514
ACAA2	-0.0187483
MYO1B	-0.0187338
RABGGTB	-0.0186425
EMP3	-0.0185926
MME	-0.0185834
MSLN	-0.0185756
SPATS2	-0.0185478
AEBP1	-0.0184689
GRPEL1	-0.0183911
BMP6	-0.0183582
TAB2	-0.0183176
IKBKB	-0.0182606
INTS3	-0.0182582
RAVER2	-0.0182273
SERPINB9	-0.018213
KIF4A	-0.0182092
PDE4A	-0.0181657
IL15RA	-0.0181052
CEP55	-0.018089
ITPKB	-0.0180275
NAIP	-0.0180186
PKN2	-0.0179962
SCARA3	-0.0179611
CACNA2D3	-0.0179397
PLIN2	-0.0179286
IL12RB2	-0.0178946
SERPINF1	-0.0178812
SPART	-0.0178389
WASHC4	-0.0178159
ARC	-0.0178149
PCBD1	-0.0178099
SDAD1	-0.0177751
HPSE	-0.0177363
FYN	-0.017729
MED17	-0.0177008
SMC4	-0.0176862
PAK2	-0.0176752
LPGAT1	-0.0176565
TCN2	-0.0176367
HTATIP2	-0.0176054
ATP6V0E2	-0.0175771
CD3E	-0.0175645
IFNGR2	-0.017502
RNF11	-0.0174388
YRDC	-0.0174303
CYP7B1	-0.0174112
SMARCAL1	-0.0173784
ETV6	-0.0173668
COQ9	-0.0173202
TP53	-0.0172765
CD48	-0.017254
GZMK	-0.0172396
SLAMF7	-0.0171886
GTF3A	-0.0171499
USP53	-0.0171482
ST8SIA4	-0.0171223
FDFT1	-0.0171091
LPCAT1	-0.0170935
GINS3	-0.0170587
KLRB1	-0.0170544
MPIG6B	-0.0170317
NRIP1	-0.0169903
DBF4	-0.0168781
MAN2B1	-0.0168446
GCLM	-0.0167709
SRSF3	-0.0167642
KDM5B	-0.0167584
NHERF2	-0.0167402
PELI1	-0.016712
F5	-0.0166688
SLC38A10	-0.0166469
LNPEP	-0.0165812
PRRG4	-0.0165422
TRIM58	-0.0165106
YPEL1	-0.0164826
SCARF1	-0.0164718
KCNA3	-0.0164526
NFKBIE	-0.0164434
NFE2L2	-0.0164129
PBXIP1	-0.0163715
MPZL2	-0.016334
ATAD2	-0.0163267
CA1	-0.0162905
ARMCX3	-0.0162792
ALOX12	-0.0162451
CD1C	-0.0162263
ENTPD4	-0.0162166
WDR76	-0.01618
DSTN	-0.0161648
SLC6A9	-0.0161644
PPM1H	-0.0161388
KBTBD2	-0.0161165
IARS1	-0.0161159
EEIG1	-0.0161109
COL1A1	-0.0161008
UST	-0.0160978
RFTN1	-0.0160973
SLC12A2	-0.0160864
CALHM2	-0.0160351
PDE6G	-0.0160192
ARHGAP22	-0.0160154
RPL27	-0.0159987
HOXB8	-0.015989
TLR8	-0.0159584
MYO10	-0.0159576
EXTL2	-0.0159277
FUT4	-0.0159022
LSR	-0.0158373
SPTBN2	-0.0158034
CASK	-0.0157572
TASP1	-0.0157109
ARHGAP4	-0.0157075
SEMA4A	-0.0156959
CDKL5	-0.0156876
LAPTM5	-0.0156336
ZNF22	-0.01561
DNTT	-0.0155869
H3C12	-0.0155797
PPP1R2	-0.0155749
ATXN1	-0.0155633
JAKMIP2	-0.0155621
TGM5	-0.015551
NUDT6	-0.0155426
MCCC2	-0.0155098
MYLIP	-0.0154711
APOBEC3G	-0.0154709
PLD3	-0.0154506
GPR132	-0.0153938
PCNA	-0.01539
KIF15	-0.0152582
IGF1R	-0.0152506
RABEP2	-0.0152249
TOPORS	-0.0151527
TRAF1	-0.0151484
LANCL1	-0.0150284
AP1G1	-0.0150181
TIMM8B	-0.0150047
ABCE1	-0.0149502
NTN1	-0.0149332
FEM1B	-0.0149098
SERINC5	-0.014878
REEP5	-0.0148774
PLA2G6	-0.0148602
TPPP	-0.014853
COX20	-0.0148436
IMPACT	-0.0148359
PRR11	-0.0148044
CNOT8	-0.014772
CCNE1	-0.0147475
SDK2	-0.0147213
SAR1A	-0.0147188
CBX7	-0.0146742
FANCF	-0.0146476
DPY30	-0.0146415
ABAT	-0.0146028
SMARCA2	-0.0145027
PRPF38B	-0.0144833
ZMYM1	-0.0144532
DDHD2	-0.0144389
LAX1	-0.0144356
PLPP3	-0.0144138
TLR5	-0.0144011
PPP2R5B	-0.0143989
FPGT	-0.0143804
BLNK	-0.0143629
PLK2	-0.014326
FES	-0.0143194
VEZT	-0.0142731
ZFYVE16	-0.0141985
PDCD6IP	-0.0141357
NOP16	-0.0141141
TJP2	-0.014087
LRCH3	-0.0140304
FTH1	-0.0140168
HPGDS	-0.0139462
MFAP3L	-0.0139068
ATP8B2	-0.0138799
GTF2A1	-0.0138692
CD164	-0.013851
VCAN	-0.0138355
STX7	-0.0137916
MAP4K4	-0.0137641
GOLGA4	-0.0137449
SIGLEC7	-0.0137289
PXDC1	-0.0136381
POU4F1	-0.0135947
TGM3	-0.0135687
PDGFD	-0.0135558
CBX1	-0.0135314
ETS2	-0.0135243
EIF2AK1	-0.013494
LILRB4	-0.0134516
CYTL1	-0.0134496
ALDH3B1	-0.0134275
KIF11	-0.0134123
CMTM6	-0.0133895
MFSD2B	-0.0133819
PTBP2	-0.0133268
ERI2	-0.0133144
DYNLT3	-0.013149
RAB33B	-0.0131284
KCTD5	-0.0130941
TAF13	-0.0130841
HERC2P3	-0.012948
RPS23	-0.0128889
IL18R1	-0.0128511
NEFH	-0.0128156
SUB1	-0.0128032
KCNQ1	-0.0127951
PADI2	-0.0127377
ADAMTS1	-0.0127274
INPP5D	-0.0127223
ACAT1	-0.0126956
AKAP9	-0.0126786
TUBGCP4	-0.0126708
RBPJ	-0.0125123
LRP12	-0.012363
SLCO4A1	-0.012273
MIS18A	-0.0122729
CCT2	-0.0122665
ZNF516	-0.0122602
HSD17B12	-0.0122554
CEP15	-0.0122368
HAS1	-0.012235
MAST4	-0.0121574
BLZF1	-0.0121089
PLCB2	-0.0121031
SREK1	-0.0120283
SERPINA1	-0.0119239
NCOA3	-0.0118495
POLA1	-0.0117871
CDKN2D	-0.0117476
DDX3Y	-0.011686
MX1	-0.0116721
ARSA	-0.0116344
IGFBP7	-0.0115753
SMC2	-0.0115308
ESPL1	-0.0115056
IL10RB	-0.0115003
DDAH2	-0.0114134
XAF1	-0.0113969
R3HDM4	-0.0112223
ZNF551	-0.0112171
SAGE1	-0.0112003
STRBP	-0.0111642
SLC4A1	-0.011164
GYPA	-0.0111108
SAV1	-0.0111104
LY96	-0.0110749
RACGAP1	-0.011013
RB1CC1	-0.0108881
ZNF639	-0.0108199
NDUFA8	-0.0108197
ARHGEF10L	-0.0108125
MED23	-0.0108017
APOC1	-0.0107877
SCAF4	-0.0106084
ZNF395	-0.0105741
FLOT1	-0.0105534
EPCAM	-0.010512
SRSF11	-0.010505
RNMT	-0.0104787
ROBO3	-0.0104566
TOP2B	-0.0103613
RIOX2	-0.0102906
EVI5	-0.0102859
CTSB	-0.0102342
NT5DC2	-0.0101831
BCOR	-0.0101667
TBC1D1	-0.0101107
PUDP	-0.0101078
GDI2	-0.010106
MAN2A1	-0.0100983
SCO2	-0.0100933
DEPP1	-0.0100819
PNOC	-0.0100096
SLC67A1	-0.00999322
RUVBL1	-0.00993339
DLGAP5	-0.0099219
ADRB2	-0.00991154
LAMB3	-0.00988784
DEPDC1	-0.00982106
PDE6D	-0.00981742
USP25	-0.00981476
EVC	-0.00979358
KCNH2	-0.0097799
HEXB	-0.00971543
SIK3	-0.0097075
IFITM2	-0.00967743
GUCY1A1	-0.00965314
KANK1	-0.00961107
GARRE1	-0.00961053
OAS2	-0.00961023
ITGAM	-0.00955799
HYOU1	-0.00954531
SPC25	-0.00952804
SLC28A3	-0.00950495
LACTB2	-0.00948326
TCF12	-0.00948183
TROAP	-0.00945955
DARS1	-0.00944749
H2AJ	-0.00939983
ZBTB43	-0.00937579
SCAI	-0.00933826
RPAIN	-0.00933333
TLE1	-0.00926783
CD58	-0.00924349
MTX2	-0.00916516
SIGLEC6	-0.00915198
TRIO	-0.00913484
MOSPD1	-0.00913408
CDC6	-0.0091211
P2RY1	-0.00909615
SASH3	-0.0090565
AURKA	-0.00903465
NEDD9	-0.0090289
CCZ1B	-0.00900335
VGLL4	-0.00893147
HLA-B	-0.00890575
HILPDA	-0.0088739
TRA2A	-0.00884681
IRF8	-0.0088164
PLSCR1	-0.00880539
RNF139	-0.0087742
HAUS6	-0.00876051
ARHGAP15	-0.00873562
GTF2H1	-0.00870871
IL6	-0.00870416
MBOAT2	-0.00869265
ITK	-0.008688
MRPL58	-0.00868026
ACSM1	-0.00864121
KIT	-0.00863345
MOSPD2	-0.00858838
VEGFA	-0.00856787
IGFBP5	-0.00853116
ARHGEF6	-0.00850627
DDX60	-0.00850086
RPAP3	-0.00848709
BACH2	-0.00847156
TMEM14A	-0.00840961
CLN8	-0.00839191
ZNF430	-0.00838304
CAV1	-0.00834992
DUSP7	-0.00833082
EBI3	-0.00832721
IL12A	-0.00828654
EPS15	-0.00826617
NOP56	-0.00826605
SIGLEC5	-0.00825545
TSPAN14	-0.00821625
GPA33	-0.00816111
LCN2	-0.00811954
ACVR1B	-0.00809705
[truncated: 2,610 more rows]

## Sheet: IDH mutation status
Supplementary Table 3. Confirmed IDH-WT and IDH-MUT labels (with known annotations) and predicted labels (pIDH-WT and pIDH-MUT) assigned by the logistic regression (LR) model to previously unannotated samples in 19 AML datasets. IDH-MUT = confirmed IDH-mutant, IDH-WT = confirmed IDH-wildtype, pIDH-MUT = predicted IDH-mutant, pIDH-WT = predicted IDH-wildtype.
Sample	Dataset	Known IDH status	Predicted IDH status
aml_ohsu_2022_2000_BA2123	AML-OHSU-2022	IDH-WT
aml_ohsu_2022_2003_BA2499	AML-OHSU-2022	IDH-WT
aml_ohsu_2022_2004_BA2846	AML-OHSU-2022	IDH-MUT
aml_ohsu_2022_2009_BA3322	AML-OHSU-2022	IDH-WT
aml_ohsu_2022_2010_BA2304	AML-OHSU-2022	IDH-WT
aml_ohsu_2022_2013_BA2195	AML-OHSU-2022	IDH-MUT
aml_ohsu_2022_2014_BA2226	AML-OHSU-2022	IDH-WT
aml_ohsu_2022_2015_BA2861	AML-OHSU-2022	IDH-WT
aml_ohsu_2022_2016_BA2816	AML-OHSU-2022	IDH-WT
aml_ohsu_2022_2017_BA2156	AML-OHSU-2022	IDH-WT
aml_ohsu_2022_2018_BA2950	AML-OHSU-2022	IDH-WT
aml_ohsu_2022_2019_BA2905	AML-OHSU-2022	IDH-MUT
aml_ohsu_2022_2022_BA2032	AML-OHSU-2022	IDH-WT
aml_ohsu_2022_2023_BA2505	AML-OHSU-2022		pIDH-WT
aml_ohsu_2022_2025_BA2461	AML-OHSU-2022	IDH-WT
aml_ohsu_2022_2026_BA2122	AML-OHSU-2022	IDH-WT
aml_ohsu_2022_2029_BA2065	AML-OHSU-2022	IDH-WT
aml_ohsu_2022_2029_BA2474	AML-OHSU-2022	IDH-WT
aml_ohsu_2022_2031_BA2501	AML-OHSU-2022	IDH-WT
aml_ohsu_2022_2032_BA2348	AML-OHSU-2022	IDH-WT
aml_ohsu_2022_2033_BA2269	AML-OHSU-2022	IDH-WT
aml_ohsu_2022_2034_BA2712	AML-OHSU-2022	IDH-WT
aml_ohsu_2022_2035_BA2212	AML-OHSU-2022	IDH-WT
aml_ohsu_2022_2036_BA2731	AML-OHSU-2022	IDH-WT
aml_ohsu_2022_2037_BA2300	AML-OHSU-2022	IDH-WT
aml_ohsu_2022_2038_BA2887	AML-OHSU-2022		pIDH-WT
aml_ohsu_2022_2039_BA2955	AML-OHSU-2022	IDH-WT
aml_ohsu_2022_2041_BA2724	AML-OHSU-2022	IDH-WT
aml_ohsu_2022_2043_BA2575	AML-OHSU-2022	IDH-WT
aml_ohsu_2022_2044_BA2277	AML-OHSU-2022	IDH-WT
aml_ohsu_2022_2044_BA2280	AML-OHSU-2022	IDH-WT
aml_ohsu_2022_2047_BA2634	AML-OHSU-2022	IDH-WT
aml_ohsu_2022_2049_BA2623	AML-OHSU-2022	IDH-WT
aml_ohsu_2022_2050_BA2354	AML-OHSU-2022	IDH-WT
aml_ohsu_2022_2052_BA2272	AML-OHSU-2022	IDH-WT
aml_ohsu_2022_2054_BA2095	AML-OHSU-2022		pIDH-WT
aml_ohsu_2022_2055_BA2106	AML-OHSU-2022	IDH-MUT
aml_ohsu_2022_2055_BA2939	AML-OHSU-2022		pIDH-MUT
aml_ohsu_2022_2056_BA2292	AML-OHSU-2022	IDH-WT
aml_ohsu_2022_2057_BA2659	AML-OHSU-2022	IDH-MUT
aml_ohsu_2022_2058_BA2054	AML-OHSU-2022	IDH-WT
aml_ohsu_2022_2060_BA2322	AML-OHSU-2022	IDH-WT
aml_ohsu_2022_2061_BA2762	AML-OHSU-2022	IDH-WT
aml_ohsu_2022_2064_BA2589	AML-OHSU-2022	IDH-MUT
aml_ohsu_2022_2065_BA2020	AML-OHSU-2022	IDH-MUT
aml_ohsu_2022_2066_BA2066	AML-OHSU-2022	IDH-WT
aml_ohsu_2022_2067_BA2482	AML-OHSU-2022	IDH-WT
aml_ohsu_2022_2069_BA2932	AML-OHSU-2022	IDH-WT
aml_ohsu_2022_2070_BA2592	AML-OHSU-2022	IDH-WT
aml_ohsu_2022_2072_BA2355	AML-OHSU-2022		pIDH-MUT
aml_ohsu_2022_2073_BA2510	AML-OHSU-2022	IDH-WT
aml_ohsu_2022_2074_BA2256	AML-OHSU-2022	IDH-WT
aml_ohsu_2022_2075_BA2023	AML-OHSU-2022	IDH-WT
aml_ohsu_2022_2077_BA2344	AML-OHSU-2022	IDH-WT
aml_ohsu_2022_2077_BA2534	AML-OHSU-2022	IDH-WT
aml_ohsu_2022_2079_BA2735	AML-OHSU-2022	IDH-WT
aml_ohsu_2022_2079_BA3029	AML-OHSU-2022	IDH-WT
aml_ohsu_2022_2080_BA2034	AML-OHSU-2022	IDH-MUT
aml_ohsu_2022_2080_BA2089	AML-OHSU-2022	IDH-MUT
aml_ohsu_2022_2081_BA2449	AML-OHSU-2022		pIDH-WT
aml_ohsu_2022_2083_BA2778	AML-OHSU-2022	IDH-WT
aml_ohsu_2022_2085_BA2040	AML-OHSU-2022	IDH-WT
aml_ohsu_2022_2085_BA2306	AML-OHSU-2022		pIDH-WT
aml_ohsu_2022_2085_BA2842	AML-OHSU-2022	IDH-WT
aml_ohsu_2022_2085_BA2855	AML-OHSU-2022	IDH-WT
aml_ohsu_2022_2086_BA2971	AML-OHSU-2022	IDH-WT
aml_ohsu_2022_2087_BA2858	AML-OHSU-2022	IDH-MUT
aml_ohsu_2022_2088_BA2113	AML-OHSU-2022	IDH-WT
aml_ohsu_2022_2090_BA2911	AML-OHSU-2022	IDH-MUT
aml_ohsu_2022_2094_BA2728	AML-OHSU-2022	IDH-WT
aml_ohsu_2022_2097_BA2649	AML-OHSU-2022	IDH-WT
aml_ohsu_2022_2099_BA2496	AML-OHSU-2022		pIDH-WT
aml_ohsu_2022_2100_BA2705	AML-OHSU-2022	IDH-WT
aml_ohsu_2022_2101_BA2804	AML-OHSU-2022	IDH-MUT
aml_ohsu_2022_2103_BA2682	AML-OHSU-2022	IDH-WT
aml_ohsu_2022_2104_BA2657	AML-OHSU-2022	IDH-WT
aml_ohsu_2022_2105_BA2248	AML-OHSU-2022	IDH-WT
aml_ohsu_2022_2106_BA2420	AML-OHSU-2022	IDH-WT
aml_ohsu_2022_2107_BA2839	AML-OHSU-2022	IDH-WT
aml_ohsu_2022_2108_BA2832	AML-OHSU-2022		pIDH-WT
aml_ohsu_2022_2110_BA2986	AML-OHSU-2022	IDH-WT
aml_ohsu_2022_2111_BA2972	AML-OHSU-2022	IDH-WT
aml_ohsu_2022_2114_BA2952	AML-OHSU-2022	IDH-WT
aml_ohsu_2022_2115_BA2072	AML-OHSU-2022	IDH-WT
aml_ohsu_2022_2116_BA2867	AML-OHSU-2022	IDH-WT
aml_ohsu_2022_2117_BA2999	AML-OHSU-2022	IDH-MUT
aml_ohsu_2022_2119_BA2718	AML-OHSU-2022	IDH-WT
aml_ohsu_2022_2120_BA2500	AML-OHSU-2022	IDH-WT
aml_ohsu_2022_2121_BA2041	AML-OHSU-2022	IDH-WT
aml_ohsu_2022_2121_BA2096	AML-OHSU-2022		pIDH-WT
aml_ohsu_2022_2122_BA2024	AML-OHSU-2022	IDH-MUT
aml_ohsu_2022_2123_BA2956	AML-OHSU-2022	IDH-WT
aml_ohsu_2022_2126_BA2082	AML-OHSU-2022	IDH-WT
aml_ohsu_2022_2128_BA2148	AML-OHSU-2022	IDH-WT
aml_ohsu_2022_2129_BA2163	AML-OHSU-2022	IDH-WT
aml_ohsu_2022_2130_BA2935	AML-OHSU-2022	IDH-WT
aml_ohsu_2022_2131_BA2590	AML-OHSU-2022	IDH-MUT
aml_ohsu_2022_2133_BA2675	AML-OHSU-2022	IDH-WT
aml_ohsu_2022_2134_BA2524	AML-OHSU-2022	IDH-WT
aml_ohsu_2022_2135_BA2080	AML-OHSU-2022	IDH-WT
aml_ohsu_2022_2136_BA2004	AML-OHSU-2022	IDH-WT
aml_ohsu_2022_2138_BA2775	AML-OHSU-2022	IDH-MUT
aml_ohsu_2022_2139_BA2885	AML-OHSU-2022	IDH-WT
aml_ohsu_2022_2140_BA2132	AML-OHSU-2022	IDH-WT
aml_ohsu_2022_2141_BA2789	AML-OHSU-2022	IDH-MUT
aml_ohsu_2022_2143_BA2406	AML-OHSU-2022	IDH-WT
aml_ohsu_2022_2144_BA2902	AML-OHSU-2022	IDH-WT
aml_ohsu_2022_2145_BA2821	AML-OHSU-2022	IDH-WT
aml_ohsu_2022_2148_BA2595	AML-OHSU-2022	IDH-MUT
aml_ohsu_2022_2149_BA3023	AML-OHSU-2022	IDH-WT
aml_ohsu_2022_2150_BA2620	AML-OHSU-2022	IDH-WT
aml_ohsu_2022_2151_BA2423	AML-OHSU-2022	IDH-WT
aml_ohsu_2022_2153_BA2088	AML-OHSU-2022	IDH-MUT
aml_ohsu_2022_2153_BA3202	AML-OHSU-2022		pIDH-MUT
aml_ohsu_2022_2156_BA2981	AML-OHSU-2022	IDH-WT
aml_ohsu_2022_2157_BA2452	AML-OHSU-2022	IDH-MUT
aml_ohsu_2022_2160_BA2651	AML-OHSU-2022	IDH-WT
aml_ohsu_2022_2161_BA2903	AML-OHSU-2022	IDH-WT
aml_ohsu_2022_2162_BA2567	AML-OHSU-2022	IDH-WT
aml_ohsu_2022_2165_BA2063	AML-OHSU-2022	IDH-WT
aml_ohsu_2022_2168_BA2697	AML-OHSU-2022	IDH-MUT
aml_ohsu_2022_2169_BA2756	AML-OHSU-2022	IDH-MUT
aml_ohsu_2022_2170_BA2660	AML-OHSU-2022	IDH-WT
aml_ohsu_2022_2172_BA2483	AML-OHSU-2022	IDH-WT
aml_ohsu_2022_2172_BA3002	AML-OHSU-2022	IDH-WT
aml_ohsu_2022_2173_BA2245	AML-OHSU-2022	IDH-MUT
aml_ohsu_2022_2175_BA2583	AML-OHSU-2022	IDH-MUT
aml_ohsu_2022_2176_BA2540	AML-OHSU-2022	IDH-WT
aml_ohsu_2022_2177_BA2786	AML-OHSU-2022	IDH-WT
aml_ohsu_2022_2178_BA2843	AML-OHSU-2022	IDH-WT
aml_ohsu_2022_2179_BA2069	AML-OHSU-2022	IDH-WT
aml_ohsu_2022_2181_BA2240	AML-OHSU-2022	IDH-MUT
aml_ohsu_2022_2182_BA2037	AML-OHSU-2022	IDH-WT
aml_ohsu_2022_2183_BA3040	AML-OHSU-2022	IDH-WT
aml_ohsu_2022_2184_BA2619	AML-OHSU-2022	IDH-WT
aml_ohsu_2022_2185_BA2926	AML-OHSU-2022	IDH-MUT
aml_ohsu_2022_2186_BA2329	AML-OHSU-2022	IDH-WT
aml_ohsu_2022_2186_BA2677	AML-OHSU-2022	IDH-WT
aml_ohsu_2022_2191_BA2653	AML-OHSU-2022	IDH-WT
aml_ohsu_2022_2192_BA2116	AML-OHSU-2022	IDH-WT
aml_ohsu_2022_2192_BA2715	AML-OHSU-2022	IDH-WT
aml_ohsu_2022_2194_BA3164	AML-OHSU-2022	IDH-WT
aml_ohsu_2022_2194_BA3235	AML-OHSU-2022	IDH-WT
aml_ohsu_2022_2195_BA2421	AML-OHSU-2022	IDH-MUT
aml_ohsu_2022_2196_BA2399	AML-OHSU-2022	IDH-MUT
aml_ohsu_2022_2197_BA2301	AML-OHSU-2022	IDH-WT
aml_ohsu_2022_2198_BA2876	AML-OHSU-2022	IDH-WT
aml_ohsu_2022_2199_BA2275	AML-OHSU-2022	IDH-WT
aml_ohsu_2022_2200_BA2415	AML-OHSU-2022	IDH-WT
aml_ohsu_2022_2201_BA2097	AML-OHSU-2022	IDH-WT
aml_ohsu_2022_2202_BA2224	AML-OHSU-2022	IDH-WT
aml_ohsu_2022_2202_BA2470	AML-OHSU-2022	IDH-WT
aml_ohsu_2022_2203_BA2552	AML-OHSU-2022	IDH-MUT
aml_ohsu_2022_2205_BA2747	AML-OHSU-2022	IDH-WT
aml_ohsu_2022_2206_BA2813	AML-OHSU-2022	IDH-WT
aml_ohsu_2022_2209_BA2764	AML-OHSU-2022	IDH-WT
aml_ohsu_2022_2210_BA2850	AML-OHSU-2022	IDH-WT
aml_ohsu_2022_2210_BA2993	AML-OHSU-2022	IDH-WT
aml_ohsu_2022_2212_BA2937	AML-OHSU-2022	IDH-WT
aml_ohsu_2022_2213_BA3009	AML-OHSU-2022	IDH-WT
aml_ohsu_2022_2215_BA2587	AML-OHSU-2022	IDH-WT
aml_ohsu_2022_2216_BA2160	AML-OHSU-2022	IDH-WT
aml_ohsu_2022_2218_BA2658	AML-OHSU-2022	IDH-WT
aml_ohsu_2022_2219_BA2244	AML-OHSU-2022	IDH-MUT
aml_ohsu_2022_2219_BA2477	AML-OHSU-2022	IDH-MUT
aml_ohsu_2022_2219_BA3089	AML-OHSU-2022	IDH-MUT
aml_ohsu_2022_2220_BA2162	AML-OHSU-2022	IDH-WT
aml_ohsu_2022_2221_BA2087	AML-OHSU-2022	IDH-WT
aml_ohsu_2022_2222_BA2311	AML-OHSU-2022	IDH-MUT
aml_ohsu_2022_2224_BA2079	AML-OHSU-2022	IDH-WT
aml_ohsu_2022_2224_BA3099	AML-OHSU-2022	IDH-WT
aml_ohsu_2022_2225_BA2523	AML-OHSU-2022	IDH-MUT
aml_ohsu_2022_2226_BA2934	AML-OHSU-2022		pIDH-WT
aml_ohsu_2022_2227_BA2822	AML-OHSU-2022	IDH-WT
aml_ohsu_2022_2228_BA2951	AML-OHSU-2022	IDH-WT
aml_ohsu_2022_2230_BA2645	AML-OHSU-2022	IDH-WT
aml_ohsu_2022_2231_BA2094	AML-OHSU-2022		pIDH-WT
aml_ohsu_2022_2231_BA2561	AML-OHSU-2022	IDH-WT
aml_ohsu_2022_2232_BA2744	AML-OHSU-2022	IDH-WT
aml_ohsu_2022_2234_BA2454	AML-OHSU-2022	IDH-WT
aml_ohsu_2022_2235_BA2782	AML-OHSU-2022	IDH-MUT
aml_ohsu_2022_2236_BA3011	AML-OHSU-2022	IDH-WT
aml_ohsu_2022_2238_BA2249	AML-OHSU-2022	IDH-WT
aml_ohsu_2022_2238_BA2579	AML-OHSU-2022	IDH-WT
aml_ohsu_2022_2238_BA2829	AML-OHSU-2022	IDH-WT
aml_ohsu_2022_2239_BA3006	AML-OHSU-2022	IDH-WT
aml_ohsu_2022_2240_BA2229	AML-OHSU-2022	IDH-WT
aml_ohsu_2022_2241_BA2463	AML-OHSU-2022		pIDH-WT
aml_ohsu_2022_2241_BA2737	AML-OHSU-2022		pIDH-WT
aml_ohsu_2022_2242_BA2836	AML-OHSU-2022	IDH-MUT
aml_ohsu_2022_2244_BA2722	AML-OHSU-2022	IDH-WT
aml_ohsu_2022_2245_BA2357	AML-OHSU-2022	IDH-MUT
aml_ohsu_2022_2246_BA2494	AML-OHSU-2022	IDH-WT
aml_ohsu_2022_2247_BA2234	AML-OHSU-2022	IDH-WT
aml_ohsu_2022_2248_BA2308	AML-OHSU-2022	IDH-WT
aml_ohsu_2022_2248_BA2413	AML-OHSU-2022		pIDH-WT
aml_ohsu_2022_2250_BA2441	AML-OHSU-2022	IDH-WT
aml_ohsu_2022_2251_BA2109	AML-OHSU-2022	IDH-WT
aml_ohsu_2022_2254_BA2600	AML-OHSU-2022	IDH-WT
aml_ohsu_2022_2255_BA2704	AML-OHSU-2022	IDH-MUT
aml_ohsu_2022_2257_BA2512	AML-OHSU-2022	IDH-WT
aml_ohsu_2022_2259_BA2546	AML-OHSU-2022	IDH-WT
aml_ohsu_2022_2260_BA2412	AML-OHSU-2022	IDH-WT
aml_ohsu_2022_2261_BA2910	AML-OHSU-2022	IDH-WT
aml_ohsu_2022_2262_BA3025	AML-OHSU-2022	IDH-WT
aml_ohsu_2022_2263_BA2440	AML-OHSU-2022	IDH-WT
aml_ohsu_2022_2265_BA2046	AML-OHSU-2022	IDH-MUT
aml_ohsu_2022_2266_BA2685	AML-OHSU-2022	IDH-WT
aml_ohsu_2022_2267_BA2044	AML-OHSU-2022	IDH-WT
aml_ohsu_2022_2268_BA2353	AML-OHSU-2022	IDH-WT
aml_ohsu_2022_2268_BA2830	AML-OHSU-2022	IDH-WT
aml_ohsu_2022_2269_BA2922	AML-OHSU-2022		pIDH-WT
aml_ohsu_2022_2270_BA2050	AML-OHSU-2022		pIDH-WT
aml_ohsu_2022_2270_BA2334	AML-OHSU-2022	IDH-WT
aml_ohsu_2022_2271_BA2865	AML-OHSU-2022		pIDH-WT
aml_ohsu_2022_2273_BA2871	AML-OHSU-2022	IDH-WT
aml_ohsu_2022_2274_BA2841	AML-OHSU-2022	IDH-WT
aml_ohsu_2022_2275_BA2844	AML-OHSU-2022	IDH-WT
aml_ohsu_2022_2276_BA2369	AML-OHSU-2022	IDH-MUT
aml_ohsu_2022_2278_BA3038	AML-OHSU-2022	IDH-WT
aml_ohsu_2022_2279_BA2948	AML-OHSU-2022		pIDH-WT
aml_ohsu_2022_2280_BA2011	AML-OHSU-2022	IDH-WT
aml_ohsu_2022_2280_BA2644	AML-OHSU-2022	IDH-WT
aml_ohsu_2022_2281_BA2995	AML-OHSU-2022	IDH-WT
aml_ohsu_2022_2282_BA2218	AML-OHSU-2022	IDH-WT
aml_ohsu_2022_2283_BA2538	AML-OHSU-2022	IDH-MUT
aml_ohsu_2022_2284_BA2450	AML-OHSU-2022	IDH-WT
aml_ohsu_2022_2284_BA2824	AML-OHSU-2022	IDH-WT
aml_ohsu_2022_2284_BA2994	AML-OHSU-2022	IDH-WT
aml_ohsu_2022_2285_BA2806	AML-OHSU-2022	IDH-WT
aml_ohsu_2022_2286_BA2667	AML-OHSU-2022	IDH-WT
aml_ohsu_2022_2288_BA2681	AML-OHSU-2022	IDH-WT
aml_ohsu_2022_2289_BA2688	AML-OHSU-2022	IDH-WT
aml_ohsu_2022_2290_BA2597	AML-OHSU-2022	IDH-MUT
aml_ohsu_2022_2291_BA2201	AML-OHSU-2022	IDH-WT
aml_ohsu_2022_2292_BA2386	AML-OHSU-2022	IDH-WT
aml_ohsu_2022_2292_BA2879	AML-OHSU-2022	IDH-WT
aml_ohsu_2022_2292_BA3400	AML-OHSU-2022	IDH-WT
aml_ohsu_2022_2294_BA2276	AML-OHSU-2022	IDH-WT
aml_ohsu_2022_2297_BA2168	AML-OHSU-2022	IDH-WT
aml_ohsu_2022_2298_BA2360	AML-OHSU-2022	IDH-WT
aml_ohsu_2022_2300_BA2808	AML-OHSU-2022	IDH-WT
aml_ohsu_2022_2301_BA2153	AML-OHSU-2022	IDH-WT
aml_ohsu_2022_2301_BA2674	AML-OHSU-2022	IDH-WT
aml_ohsu_2022_2301_BA2809	AML-OHSU-2022	IDH-WT
aml_ohsu_2022_2303_BA2281	AML-OHSU-2022		pIDH-WT
aml_ohsu_2022_2304_BA2000	AML-OHSU-2022	IDH-WT
aml_ohsu_2022_2305_BA2110	AML-OHSU-2022	IDH-WT
aml_ohsu_2022_2306_BA2828	AML-OHSU-2022	IDH-WT
aml_ohsu_2022_2307_BA2414	AML-OHSU-2022	IDH-WT
aml_ohsu_2022_2308_BA2526	AML-OHSU-2022		pIDH-MUT
aml_ohsu_2022_2309_BA2726	AML-OHSU-2022	IDH-WT
aml_ohsu_2022_2310_BA2124	AML-OHSU-2022	IDH-WT
aml_ohsu_2022_2313_BA2707	AML-OHSU-2022	IDH-WT
aml_ohsu_2022_2314_BA2603	AML-OHSU-2022	IDH-WT
aml_ohsu_2022_2316_BA2233	AML-OHSU-2022	IDH-MUT
aml_ohsu_2022_2318_BA2022	AML-OHSU-2022	IDH-WT
aml_ohsu_2022_2320_BA2184	AML-OHSU-2022	IDH-WT
aml_ohsu_2022_2321_BA2171	AML-OHSU-2022	IDH-MUT
aml_ohsu_2022_2322_BA2837	AML-OHSU-2022	IDH-MUT
aml_ohsu_2022_2323_BA2532	AML-OHSU-2022	IDH-WT
aml_ohsu_2022_2324_BA3027	AML-OHSU-2022	IDH-WT
aml_ohsu_2022_2326_BA2239	AML-OHSU-2022	IDH-WT
aml_ohsu_2022_2327_BA2970	AML-OHSU-2022	IDH-WT
aml_ohsu_2022_2328_BA2502	AML-OHSU-2022	IDH-MUT
aml_ohsu_2022_2329_BA2559	AML-OHSU-2022	IDH-WT
aml_ohsu_2022_2330_BA2375	AML-OHSU-2022	IDH-WT
aml_ohsu_2022_2332_BA2989	AML-OHSU-2022	IDH-WT
aml_ohsu_2022_2333_BA2417	AML-OHSU-2022		pIDH-WT
aml_ohsu_2022_2334_BA2251	AML-OHSU-2022	IDH-WT
aml_ohsu_2022_2336_BA2302	AML-OHSU-2022	IDH-MUT
aml_ohsu_2022_2337_BA2363	AML-OHSU-2022	IDH-WT
aml_ohsu_2022_2338_BA2198	AML-OHSU-2022	IDH-MUT
aml_ohsu_2022_2339_BA2564	AML-OHSU-2022	IDH-WT
aml_ohsu_2022_2340_BA2286	AML-OHSU-2022		pIDH-MUT
aml_ohsu_2022_2341_BA2174	AML-OHSU-2022	IDH-WT
aml_ohsu_2022_2342_BA2139	AML-OHSU-2022	IDH-WT
aml_ohsu_2022_2343_BA2093	AML-OHSU-2022	IDH-WT
aml_ohsu_2022_2344_BA3001	AML-OHSU-2022	IDH-MUT
aml_ohsu_2022_2345_BA2227	AML-OHSU-2022	IDH-WT
aml_ohsu_2022_2346_BA2709	AML-OHSU-2022	IDH-WT
aml_ohsu_2022_2347_BA2621	AML-OHSU-2022	IDH-WT
aml_ohsu_2022_2348_BA2992	AML-OHSU-2022	IDH-WT
aml_ohsu_2022_2350_BA2459	AML-OHSU-2022	IDH-MUT
aml_ohsu_2022_2351_BA2539	AML-OHSU-2022	IDH-WT
aml_ohsu_2022_2354_BA2405	AML-OHSU-2022	IDH-MUT
aml_ohsu_2022_2356_BA2121	AML-OHSU-2022	IDH-WT
aml_ohsu_2022_2358_BA2081	AML-OHSU-2022	IDH-WT
aml_ohsu_2022_2362_BA2479	AML-OHSU-2022		pIDH-WT
aml_ohsu_2022_2363_BA2209	AML-OHSU-2022	IDH-MUT
aml_ohsu_2022_2364_BA2870	AML-OHSU-2022	IDH-WT
aml_ohsu_2022_2365_BA2019	AML-OHSU-2022	IDH-WT
aml_ohsu_2022_2366_BA2714	AML-OHSU-2022	IDH-WT
aml_ohsu_2022_2366_BA3317	AML-OHSU-2022	IDH-WT
aml_ohsu_2022_2367_BA2570	AML-OHSU-2022	IDH-WT
aml_ohsu_2022_2368_BA2639	AML-OHSU-2022	IDH-WT
aml_ohsu_2022_2369_BA2631	AML-OHSU-2022	IDH-WT
aml_ohsu_2022_2370_BA2053	AML-OHSU-2022	IDH-WT
aml_ohsu_2022_2371_BA2200	AML-OHSU-2022	IDH-WT
aml_ohsu_2022_2372_BA3036	AML-OHSU-2022	IDH-WT
aml_ohsu_2022_2373_BA2455	AML-OHSU-2022	IDH-WT
aml_ohsu_2022_2374_BA2480	AML-OHSU-2022		pIDH-WT
aml_ohsu_2022_2376_BA2856	AML-OHSU-2022	IDH-WT
aml_ohsu_2022_2377_BA2507	AML-OHSU-2022	IDH-WT
aml_ohsu_2022_2378_BA2104	AML-OHSU-2022	IDH-WT
aml_ohsu_2022_2381_BA2394	AML-OHSU-2022	IDH-WT
aml_ohsu_2022_2382_BA2175	AML-OHSU-2022		pIDH-WT
aml_ohsu_2022_2383_BA2133	AML-OHSU-2022	IDH-MUT
aml_ohsu_2022_2383_BA2473	AML-OHSU-2022	IDH-MUT
aml_ohsu_2022_2385_BA2377	AML-OHSU-2022	IDH-WT
aml_ohsu_2022_2386_BA2271	AML-OHSU-2022	IDH-WT
aml_ohsu_2022_2387_BA2031	AML-OHSU-2022	IDH-WT
aml_ohsu_2022_2390_BA2492	AML-OHSU-2022	IDH-WT
aml_ohsu_2022_2390_BA2723	AML-OHSU-2022	IDH-WT
aml_ohsu_2022_2391_BA3037	AML-OHSU-2022		pIDH-WT
aml_ohsu_2022_2393_BA2662	AML-OHSU-2022	IDH-MUT
aml_ohsu_2022_2394_BA2220	AML-OHSU-2022	IDH-WT
aml_ohsu_2022_2394_BA2720	AML-OHSU-2022	IDH-WT
aml_ohsu_2022_2395_BA2798	AML-OHSU-2022	IDH-MUT
aml_ohsu_2022_2395_BA2883	AML-OHSU-2022	IDH-MUT
aml_ohsu_2022_2397_BA2772	AML-OHSU-2022	IDH-WT
aml_ohsu_2022_2398_BA2172	AML-OHSU-2022		pIDH-WT
aml_ohsu_2022_2399_BA2169	AML-OHSU-2022	IDH-WT
aml_ohsu_2022_2400_BA2520	AML-OHSU-2022	IDH-WT
aml_ohsu_2022_2402_BA2155	AML-OHSU-2022	IDH-WT
aml_ohsu_2022_2403_BA2316	AML-OHSU-2022	IDH-WT
aml_ohsu_2022_2403_BA2742	AML-OHSU-2022	IDH-WT
aml_ohsu_2022_2405_BA2418	AML-OHSU-2022	IDH-WT
aml_ohsu_2022_2407_BA2235	AML-OHSU-2022	IDH-MUT
aml_ohsu_2022_2408_BA2733	AML-OHSU-2022	IDH-WT
aml_ohsu_2022_2409_BA2514	AML-OHSU-2022	IDH-MUT
aml_ohsu_2022_2409_BA2695	AML-OHSU-2022	IDH-MUT
aml_ohsu_2022_2410_BA2402	AML-OHSU-2022	IDH-MUT
aml_ohsu_2022_2411_BA2978	AML-OHSU-2022	IDH-WT
aml_ohsu_2022_2412_BA2052	AML-OHSU-2022	IDH-WT
aml_ohsu_2022_2414_BA2098	AML-OHSU-2022	IDH-MUT
aml_ohsu_2022_2415_BA2872	AML-OHSU-2022	IDH-WT
aml_ohsu_2022_2417_BA2134	AML-OHSU-2022		pIDH-WT
aml_ohsu_2022_2418_BA2409	AML-OHSU-2022		pIDH-WT
aml_ohsu_2022_2419_BA2701	AML-OHSU-2022	IDH-WT
aml_ohsu_2022_2420_BA3004	AML-OHSU-2022	IDH-WT
aml_ohsu_2022_2422_BA2584	AML-OHSU-2022		pIDH-WT
aml_ohsu_2022_2424_BA2035	AML-OHSU-2022	IDH-MUT
aml_ohsu_2022_2426_BA2400	AML-OHSU-2022	IDH-MUT
aml_ohsu_2022_2429_BA2025	AML-OHSU-2022	IDH-WT
aml_ohsu_2022_2429_BA2446	AML-OHSU-2022	IDH-WT
aml_ohsu_2022_2431_BA2776	AML-OHSU-2022	IDH-WT
aml_ohsu_2022_2432_BA2033	AML-OHSU-2022	IDH-WT
aml_ohsu_2022_2433_BA2521	AML-OHSU-2022	IDH-WT
aml_ohsu_2022_2436_BA2852	AML-OHSU-2022	IDH-WT
aml_ohsu_2022_2437_BA2851	AML-OHSU-2022	IDH-WT
aml_ohsu_2022_2440_BA2379	AML-OHSU-2022	IDH-WT
aml_ohsu_2022_2441_BA2588	AML-OHSU-2022	IDH-WT
aml_ohsu_2022_2442_BA2868	AML-OHSU-2022	IDH-WT
aml_ohsu_2022_2444_BA2361	AML-OHSU-2022	IDH-MUT
aml_ohsu_2022_2445_BA2036	AML-OHSU-2022	IDH-WT
aml_ohsu_2022_2446_BA2236	AML-OHSU-2022	IDH-MUT
aml_ohsu_2022_2447_BA2260	AML-OHSU-2022	IDH-WT
aml_ohsu_2022_2447_BA2787	AML-OHSU-2022	IDH-WT
aml_ohsu_2022_2448_BA2811	AML-OHSU-2022	IDH-WT
aml_ohsu_2022_2450_BA2904	AML-OHSU-2022	IDH-WT
aml_ohsu_2022_2453_BA2622	AML-OHSU-2022	IDH-WT
aml_ohsu_2022_2453_BA2758	AML-OHSU-2022	IDH-WT
aml_ohsu_2022_2453_BA2930	AML-OHSU-2022	IDH-WT
aml_ohsu_2022_2454_BA2387	AML-OHSU-2022	IDH-MUT
aml_ohsu_2022_2455_BA2893	AML-OHSU-2022	IDH-WT
aml_ohsu_2022_2456_BA2670	AML-OHSU-2022	IDH-WT
aml_ohsu_2022_2457_BA3013	AML-OHSU-2022	IDH-WT
aml_ohsu_2022_2458_BA2655	AML-OHSU-2022	IDH-WT
aml_ohsu_2022_2461_BA2593	AML-OHSU-2022		pIDH-WT
aml_ohsu_2022_2463_BA2882	AML-OHSU-2022	IDH-WT
aml_ohsu_2022_2464_BA2051	AML-OHSU-2022	IDH-WT
aml_ohsu_2022_2465_BA2866	AML-OHSU-2022	IDH-WT
aml_ohsu_2022_2466_BA2921	AML-OHSU-2022	IDH-WT
aml_ohsu_2022_2467_BA2047	AML-OHSU-2022	IDH-WT
aml_ohsu_2022_2468_BA2840	AML-OHSU-2022	IDH-WT
aml_ohsu_2022_2469_BA2068	AML-OHSU-2022	IDH-WT
aml_ohsu_2022_2471_BA2211	AML-OHSU-2022	IDH-WT
aml_ohsu_2022_2473_BA2429	AML-OHSU-2022	IDH-MUT
aml_ohsu_2022_2475_BA2924	AML-OHSU-2022	IDH-WT
aml_ohsu_2022_2475_BA3192	AML-OHSU-2022	IDH-WT
aml_ohsu_2022_2478_BA3010	AML-OHSU-2022	IDH-WT
aml_ohsu_2022_2480_BA2489	AML-OHSU-2022	IDH-MUT
aml_ohsu_2022_2481_BA2456	AML-OHSU-2022	IDH-WT
aml_ohsu_2022_2482_BA2769	AML-OHSU-2022	IDH-WT
aml_ohsu_2022_2483_BA2101	AML-OHSU-2022	IDH-WT
aml_ohsu_2022_2484_BA2541	AML-OHSU-2022	IDH-WT
aml_ohsu_2022_2485_BA2100	AML-OHSU-2022	IDH-WT
aml_ohsu_2022_2485_BA2953	AML-OHSU-2022	IDH-WT
aml_ohsu_2022_2486_BA2629	AML-OHSU-2022	IDH-WT
aml_ohsu_2022_2487_BA2374	AML-OHSU-2022	IDH-WT
aml_ohsu_2022_2488_BA2545	AML-OHSU-2022	IDH-WT
aml_ohsu_2022_2489_BA2488	AML-OHSU-2022	IDH-WT
aml_ohsu_2022_2490_BA2928	AML-OHSU-2022	IDH-WT
aml_ohsu_2022_2491_BA2003	AML-OHSU-2022	IDH-WT
aml_ohsu_2022_2492_BA2325	AML-OHSU-2022	IDH-WT
aml_ohsu_2022_2493_BA2563	AML-OHSU-2022	IDH-WT
aml_ohsu_2022_2494_BA2976	AML-OHSU-2022	IDH-WT
aml_ohsu_2022_2495_BA2410	AML-OHSU-2022	IDH-WT
aml_ohsu_2022_2497_BA2296	AML-OHSU-2022	IDH-WT
aml_ohsu_2022_2498_BA2618	AML-OHSU-2022	IDH-MUT
aml_ohsu_2022_2499_BA2294	AML-OHSU-2022	IDH-WT
aml_ohsu_2022_2500_BA2516	AML-OHSU-2022	IDH-WT
aml_ohsu_2022_2506_BA2947	AML-OHSU-2022		pIDH-WT
aml_ohsu_2022_2507_BA2242	AML-OHSU-2022	IDH-WT
aml_ohsu_2022_2508_BA2914	AML-OHSU-2022	IDH-MUT
aml_ohsu_2022_2509_BA2909	AML-OHSU-2022	IDH-WT
aml_ohsu_2022_2510_BA2727	AML-OHSU-2022	IDH-WT
aml_ohsu_2022_2511_BA2426	AML-OHSU-2022	IDH-WT
aml_ohsu_2022_2513_BA2376	AML-OHSU-2022	IDH-WT
aml_ohsu_2022_2515_BA2288	AML-OHSU-2022	IDH-WT
aml_ohsu_2022_2516_BA2908	AML-OHSU-2022	IDH-MUT
aml_ohsu_2022_2517_BA2497	AML-OHSU-2022	IDH-WT
aml_ohsu_2022_2518_BA2751	AML-OHSU-2022		pIDH-WT
aml_ohsu_2022_2520_BA2984	AML-OHSU-2022	IDH-MUT
aml_ohsu_2022_2521_BA2691	AML-OHSU-2022	IDH-WT
aml_ohsu_2022_2522_BA2746	AML-OHSU-2022	IDH-WT
aml_ohsu_2022_2523_BA3145	AML-OHSU-2022	IDH-WT
aml_ohsu_2022_2524_BA2760	AML-OHSU-2022	IDH-WT
aml_ohsu_2022_2528_BA2261	AML-OHSU-2022	IDH-WT
aml_ohsu_2022_2529_BA2221	AML-OHSU-2022	IDH-WT
aml_ohsu_2022_2529_BA2901	AML-OHSU-2022	IDH-WT
aml_ohsu_2022_2530_BA2469	AML-OHSU-2022	IDH-MUT
aml_ohsu_2022_2531_BA2528	AML-OHSU-2022	IDH-WT
aml_ohsu_2022_2532_BA2425	AML-OHSU-2022	IDH-WT
aml_ohsu_2022_2533_BA2515	AML-OHSU-2022	IDH-WT
aml_ohsu_2022_2535_BA2646	AML-OHSU-2022	IDH-WT
aml_ohsu_2022_2537_BA2312	AML-OHSU-2022	IDH-WT
aml_ohsu_2022_2538_BA2217	AML-OHSU-2022	IDH-WT
aml_ohsu_2022_2539_BA2814	AML-OHSU-2022	IDH-WT
aml_ohsu_2022_2540_BA2485	AML-OHSU-2022		pIDH-MUT
aml_ohsu_2022_2542_BA2820	AML-OHSU-2022	IDH-WT
aml_ohsu_2022_2543_BA2525	AML-OHSU-2022	IDH-WT
aml_ohsu_2022_2544_BA2273	AML-OHSU-2022	IDH-MUT
aml_ohsu_2022_2545_BA2923	AML-OHSU-2022		pIDH-WT
aml_ohsu_2022_2546_BA2472	AML-OHSU-2022	IDH-WT
aml_ohsu_2022_2547_BA2135	AML-OHSU-2022	IDH-WT
aml_ohsu_2022_2549_BA2442	AML-OHSU-2022	IDH-WT
aml_ohsu_2022_2550_BA2765	AML-OHSU-2022	IDH-WT
aml_ohsu_2022_2552_BA2694	AML-OHSU-2022	IDH-MUT
aml_ohsu_2022_2553_BA2656	AML-OHSU-2022	IDH-WT
aml_ohsu_2022_2554_BA2594	AML-OHSU-2022	IDH-WT
aml_ohsu_2022_2556_BA2721	AML-OHSU-2022	IDH-WT
aml_ohsu_2022_2557_BA2817	AML-OHSU-2022	IDH-MUT
aml_ohsu_2022_2558_BA2962	AML-OHSU-2022	IDH-MUT
aml_ohsu_2022_2559_BA2427	AML-OHSU-2022	IDH-WT
aml_ohsu_2022_2561_BA2906	AML-OHSU-2022	IDH-WT
aml_ohsu_2022_2562_BA2125	AML-OHSU-2022	IDH-WT
aml_ohsu_2022_2566_BA2577	AML-OHSU-2022	IDH-WT
aml_ohsu_2022_2566_BA2748	AML-OHSU-2022	IDH-WT
aml_ohsu_2022_2567_BA2511	AML-OHSU-2022	IDH-MUT
aml_ohsu_2022_2568_BA2880	AML-OHSU-2022	IDH-WT
aml_ohsu_2022_2570_BA2303	AML-OHSU-2022	IDH-WT
aml_ohsu_2022_2572_BA2228	AML-OHSU-2022	IDH-WT
aml_ohsu_2022_2573_BA2791	AML-OHSU-2022	IDH-WT
aml_ohsu_2022_2574_BA2282	AML-OHSU-2022		pIDH-WT
aml_ohsu_2022_2575_BA2464	AML-OHSU-2022	IDH-WT
aml_ohsu_2022_2576_BA2636	AML-OHSU-2022	IDH-WT
aml_ohsu_2022_2577_BA2944	AML-OHSU-2022	IDH-WT
aml_ohsu_2022_2593_BA3318	AML-OHSU-2022	IDH-MUT
aml_ohsu_2022_2594_BA3385	AML-OHSU-2022	IDH-WT
aml_ohsu_2022_2596_BA3128	AML-OHSU-2022	IDH-WT
aml_ohsu_2022_2597_BA3149	AML-OHSU-2022	IDH-WT
aml_ohsu_2022_2600_BA3417	AML-OHSU-2022		pIDH-WT
aml_ohsu_2022_2602_BA3335	AML-OHSU-2022	IDH-WT
aml_ohsu_2022_2603_BA3264	AML-OHSU-2022	IDH-WT
aml_ohsu_2022_2605_BA3423	AML-OHSU-2022	IDH-WT
aml_ohsu_2022_2607_BA3416	AML-OHSU-2022	IDH-WT
aml_ohsu_2022_2608_BA3299	AML-OHSU-2022	IDH-MUT
aml_ohsu_2022_2609_BA3449	AML-OHSU-2022	IDH-WT
aml_ohsu_2022_2610_BA3130	AML-OHSU-2022	IDH-WT
aml_ohsu_2022_2611_BA3123	AML-OHSU-2022	IDH-WT
aml_ohsu_2022_2612_BA3142	AML-OHSU-2022	IDH-WT
aml_ohsu_2022_2613_BA3435	AML-OHSU-2022	IDH-MUT
aml_ohsu_2022_2614_BA3157	AML-OHSU-2022	IDH-WT
aml_ohsu_2022_2615_BA3411	AML-OHSU-2022	IDH-WT
aml_ohsu_2022_2617_BA3222	AML-OHSU-2022	IDH-WT
aml_ohsu_2022_2617_BA3374	AML-OHSU-2022	IDH-WT
aml_ohsu_2022_2617_BA3403	AML-OHSU-2022	IDH-WT
aml_ohsu_2022_2618_BA3139	AML-OHSU-2022	IDH-WT
aml_ohsu_2022_2618_BA3285	AML-OHSU-2022	IDH-WT
aml_ohsu_2022_2619_BA3138	AML-OHSU-2022	IDH-WT
aml_ohsu_2022_2619_BA3229	AML-OHSU-2022	IDH-WT
aml_ohsu_2022_2619_BA3388	AML-OHSU-2022	IDH-WT
aml_ohsu_2022_2620_BA3208	AML-OHSU-2022	IDH-WT
aml_ohsu_2022_2621_BA3369	AML-OHSU-2022	IDH-WT
aml_ohsu_2022_2622_BA3269	AML-OHSU-2022	IDH-MUT
aml_ohsu_2022_2623_BA3351	AML-OHSU-2022	IDH-WT
aml_ohsu_2022_2624_BA3217	AML-OHSU-2022	IDH-MUT
aml_ohsu_2022_2625_BA3324	AML-OHSU-2022	IDH-WT
aml_ohsu_2022_2626_BA3095	AML-OHSU-2022	IDH-WT
aml_ohsu_2022_2627_BA3450	AML-OHSU-2022		pIDH-WT
aml_ohsu_2022_2628_BA3341	AML-OHSU-2022	IDH-MUT
aml_ohsu_2022_2629_BA3117	AML-OHSU-2022	IDH-WT
aml_ohsu_2022_2630_BA3098	AML-OHSU-2022		pIDH-WT
aml_ohsu_2022_2631_BA3114	AML-OHSU-2022	IDH-WT
aml_ohsu_2022_2632_BA3216	AML-OHSU-2022	IDH-WT
aml_ohsu_2022_2633_BA3261	AML-OHSU-2022	IDH-MUT
aml_ohsu_2022_2634_BA3305	AML-OHSU-2022	IDH-MUT
aml_ohsu_2022_2636_BA3422	AML-OHSU-2022	IDH-WT
aml_ohsu_2022_2638_BA3163	AML-OHSU-2022	IDH-WT
aml_ohsu_2022_2639_BA3275	AML-OHSU-2022	IDH-MUT
aml_ohsu_2022_2640_BA3334	AML-OHSU-2022	IDH-WT
aml_ohsu_2022_2641_BA3207	AML-OHSU-2022	IDH-MUT
aml_ohsu_2022_2644_BA3210	AML-OHSU-2022	IDH-MUT
aml_ohsu_2022_2645_BA3221	AML-OHSU-2022	IDH-WT
aml_ohsu_2022_2645_BA3286	AML-OHSU-2022	IDH-WT
aml_ohsu_2022_2646_BA3158	AML-OHSU-2022	IDH-WT
aml_ohsu_2022_2647_BA3431	AML-OHSU-2022	IDH-WT
aml_ohsu_2022_2648_BA3280	AML-OHSU-2022	IDH-WT
aml_ohsu_2022_2649_BA3136	AML-OHSU-2022	IDH-WT
aml_ohsu_2022_2650_BA3227	AML-OHSU-2022	IDH-MUT
aml_ohsu_2022_2651_BA3434	AML-OHSU-2022	IDH-WT
aml_ohsu_2022_2652_BA3174	AML-OHSU-2022	IDH-WT
aml_ohsu_2022_2653_BA3394	AML-OHSU-2022	IDH-WT
aml_ohsu_2022_2654_BA3386	AML-OHSU-2022	IDH-WT
aml_ohsu_2022_2655_BA3362	AML-OHSU-2022	IDH-WT
aml_ohsu_2022_2657_BA3297	AML-OHSU-2022	IDH-MUT
aml_ohsu_2022_2658_BA3225	AML-OHSU-2022	IDH-WT
aml_ohsu_2022_2659_BA3421	AML-OHSU-2022	IDH-WT
aml_ohsu_2022_2660_BA3094	AML-OHSU-2022	IDH-WT
aml_ohsu_2022_2662_BA3169	AML-OHSU-2022	IDH-WT
aml_ohsu_2022_2665_BA3200	AML-OHSU-2022	IDH-WT
aml_ohsu_2022_2666_BA3413	AML-OHSU-2022	IDH-WT
aml_ohsu_2022_2667_BA3181	AML-OHSU-2022	IDH-WT
aml_ohsu_2022_2668_BA3206	AML-OHSU-2022	IDH-WT
aml_ohsu_2022_2669_BA3447	AML-OHSU-2022	IDH-WT
aml_ohsu_2022_2672_BA3266	AML-OHSU-2022	IDH-MUT
aml_ohsu_2022_2673_BA3108	AML-OHSU-2022	IDH-MUT
aml_ohsu_2022_2674_BA3397	AML-OHSU-2022	IDH-WT
aml_ohsu_2022_2676_BA3189	AML-OHSU-2022	IDH-WT
aml_ohsu_2022_2677_BA3289	AML-OHSU-2022	IDH-WT
aml_ohsu_2022_2679_BA3454	AML-OHSU-2022	IDH-WT
aml_ohsu_2022_2680_BA3373	AML-OHSU-2022	IDH-WT
aml_ohsu_2022_2681_BA3433	AML-OHSU-2022	IDH-WT
aml_ohsu_2022_2683_BA3243	AML-OHSU-2022		pIDH-WT
aml_ohsu_2022_2684_BA3296	AML-OHSU-2022		pIDH-WT
aml_ohsu_2022_2685_BA3293	AML-OHSU-2022	IDH-WT
aml_ohsu_2022_2686_BA3126	AML-OHSU-2022	IDH-WT
aml_ohsu_2022_2688_BA3234	AML-OHSU-2022	IDH-WT
aml_ohsu_2022_2689_BA3408	AML-OHSU-2022	IDH-WT
aml_ohsu_2022_2691_BA3407	AML-OHSU-2022	IDH-WT
aml_ohsu_2022_2692_BA3083	AML-OHSU-2022	IDH-MUT
aml_ohsu_2022_2693_BA3087	AML-OHSU-2022	IDH-WT
aml_ohsu_2022_2694_BA3084	AML-OHSU-2022	IDH-WT
aml_ohsu_2022_2695_BA3410	AML-OHSU-2022	IDH-WT
aml_ohsu_2022_2696_BA3353	AML-OHSU-2022	IDH-WT
aml_ohsu_2022_2697_BA3211	AML-OHSU-2022	IDH-WT
aml_ohsu_2022_2699_BA3352	AML-OHSU-2022	IDH-WT
aml_ohsu_2022_2700_BA3191	AML-OHSU-2022	IDH-WT
aml_ohsu_2022_2701_BA3405	AML-OHSU-2022	IDH-WT
aml_ohsu_2022_2702_BA3156	AML-OHSU-2022	IDH-WT
aml_ohsu_2022_2703_BA3312	AML-OHSU-2022	IDH-WT
aml_ohsu_2022_2704_BA3167	AML-OHSU-2022	IDH-WT
aml_ohsu_2022_2707_BA3319	AML-OHSU-2022	IDH-WT
aml_ohsu_2022_2708_BA3347	AML-OHSU-2022	IDH-WT
aml_ohsu_2022_2709_BA3118	AML-OHSU-2022	IDH-WT
aml_ohsu_2022_2711_BA3240	AML-OHSU-2022	IDH-MUT
aml_ohsu_2022_2713_BA3110	AML-OHSU-2022	IDH-WT
aml_ohsu_2022_2714_BA3232	AML-OHSU-2022	IDH-WT
aml_ohsu_2022_2715_BA3329	AML-OHSU-2022	IDH-WT
aml_ohsu_2022_2716_BA3310	AML-OHSU-2022	IDH-MUT
aml_ohsu_2022_2717_BA3228	AML-OHSU-2022	IDH-WT
aml_ohsu_2022_2718_BA3250	AML-OHSU-2022	IDH-WT
aml_ohsu_2022_2719_BA3171	AML-OHSU-2022	IDH-WT
aml_ohsu_2022_2720_BA3311	AML-OHSU-2022	IDH-WT
aml_ohsu_2022_2723_BA3283	AML-OHSU-2022	IDH-WT
aml_ohsu_2022_2724_BA3199	AML-OHSU-2022	IDH-WT
aml_ohsu_2022_2725_BA3255	AML-OHSU-2022	IDH-WT
aml_ohsu_2022_2726_BA3190	AML-OHSU-2022	IDH-WT
aml_ohsu_2022_2727_BA3212	AML-OHSU-2022	IDH-WT
aml_ohsu_2022_2728_BA3430	AML-OHSU-2022	IDH-WT
aml_ohsu_2022_2729_BA3273	AML-OHSU-2022	IDH-WT
aml_ohsu_2022_2730_BA3367	AML-OHSU-2022		pIDH-WT
aml_ohsu_2022_2731_BA3219	AML-OHSU-2022	IDH-WT
aml_ohsu_2022_2733_BA3135	AML-OHSU-2022	IDH-MUT
aml_ohsu_2022_2734_BA3226	AML-OHSU-2022	IDH-WT
aml_ohsu_2022_2736_BA3384	AML-OHSU-2022	IDH-WT
aml_ohsu_2022_2737_BA3078	AML-OHSU-2022	IDH-WT
aml_ohsu_2022_2738_BA3197	AML-OHSU-2022	IDH-MUT
aml_ohsu_2022_2739_BA3258	AML-OHSU-2022	IDH-MUT
aml_ohsu_2022_2739_BA3446	AML-OHSU-2022	IDH-MUT
aml_ohsu_2022_2740_BA3162	AML-OHSU-2022	IDH-WT
aml_ohsu_2022_2741_BA3328	AML-OHSU-2022	IDH-MUT
aml_ohsu_2022_2742_BA3339	AML-OHSU-2022		pIDH-WT
aml_ohsu_2022_2743_BA3186	AML-OHSU-2022	IDH-WT
aml_ohsu_2022_2744_BA3390	AML-OHSU-2022	IDH-WT
aml_ohsu_2022_2746_BA3333	AML-OHSU-2022	IDH-WT
aml_ohsu_2022_2747_BA3133	AML-OHSU-2022	IDH-WT
aml_ohsu_2022_2748_BA3332	AML-OHSU-2022	IDH-WT
aml_ohsu_2022_2749_BA3375	AML-OHSU-2022	IDH-MUT
aml_ohsu_2022_2752_BA3448	AML-OHSU-2022	IDH-WT
aml_ohsu_2022_2753_BA3290	AML-OHSU-2022	IDH-WT
aml_ohsu_2022_2754_BA3381	AML-OHSU-2022	IDH-WT
aml_ohsu_2022_2755_BA3436	AML-OHSU-2022	IDH-WT
aml_ohsu_2022_2757_BA3194	AML-OHSU-2022	IDH-WT
aml_ohsu_2022_2758_BA3152	AML-OHSU-2022	IDH-WT
aml_ohsu_2022_2759_BA3137	AML-OHSU-2022	IDH-WT
aml_ohsu_2022_2760_BA3237	AML-OHSU-2022	IDH-WT
aml_ohsu_2022_2763_BA3295	AML-OHSU-2022	IDH-WT
aml_ohsu_2022_2764_BA3453	AML-OHSU-2022	IDH-MUT
aml_ohsu_2022_2765_BA3176	AML-OHSU-2022	IDH-WT
aml_ohsu_2022_2766_BA3380	AML-OHSU-2022	IDH-WT
aml_ohsu_2022_2767_BA3203	AML-OHSU-2022	IDH-WT
aml_ohsu_2022_2769_BA3185	AML-OHSU-2022	IDH-WT
aml_ohsu_2022_2770_BA3180	AML-OHSU-2022	IDH-MUT
aml_ohsu_2022_2771_BA3395	AML-OHSU-2022		pIDH-WT
aml_ohsu_2022_2772_BA3308	AML-OHSU-2022	IDH-MUT
aml_ohsu_2022_2773_BA3268	AML-OHSU-2022	IDH-MUT
aml_ohsu_2022_2774_BA3249	AML-OHSU-2022	IDH-WT
aml_ohsu_2022_2775_BA3345	AML-OHSU-2022	IDH-WT
aml_ohsu_2022_2776_BA3146	AML-OHSU-2022	IDH-WT
aml_ohsu_2022_2777_BA3230	AML-OHSU-2022	IDH-WT
aml_ohsu_2022_2778_BA3119	AML-OHSU-2022	IDH-MUT
aml_ohsu_2022_2780_BA3451	AML-OHSU-2022	IDH-WT
aml_ohsu_2022_2781_BA3376	AML-OHSU-2022	IDH-WT
aml_ohsu_2022_2782_BA3325	AML-OHSU-2022	IDH-WT
aml_ohsu_2022_2783_BA3175	AML-OHSU-2022	IDH-WT
aml_ohsu_2022_2784_BA3173	AML-OHSU-2022	IDH-WT
aml_ohsu_2022_2785_BA3085	AML-OHSU-2022	IDH-WT
aml_ohsu_2022_2786_BA3445	AML-OHSU-2022	IDH-WT
aml_ohsu_2022_2788_BA3357	AML-OHSU-2022	IDH-WT
aml_ohsu_2022_2789_BA3178	AML-OHSU-2022		pIDH-WT
aml_ohsu_2022_2790_BA3103	AML-OHSU-2022	IDH-WT
aml_ohsu_2022_2792_BA3271	AML-OHSU-2022	IDH-MUT
aml_ohsu_2022_2793_BA3177	AML-OHSU-2022	IDH-WT
aml_ohsu_2022_2796_BA3406	AML-OHSU-2022	IDH-WT
aml_ohsu_2022_2797_BA3326	AML-OHSU-2022	IDH-WT
aml_ohsu_2022_2798_BA3183	AML-OHSU-2022	IDH-MUT
aml_ohsu_2022_2804_BA3182	AML-OHSU-2022		pIDH-WT
aml_ohsu_2022_2805_BA3242	AML-OHSU-2022	IDH-WT
aml_ohsu_2022_2805_BA3302	AML-OHSU-2022	IDH-WT
aml_ohsu_2022_2807_BA3427	AML-OHSU-2022	IDH-WT
aml_ohsu_2022_2809_BA3371	AML-OHSU-2022	IDH-MUT
aml_ohsu_2022_2810_BA3116	AML-OHSU-2022	IDH-WT
aml_ohsu_2022_2811_BA3306	AML-OHSU-2022	IDH-MUT
aml_ohsu_2022_2812_BA3315	AML-OHSU-2022	IDH-MUT
aml_ohsu_2022_2814_BA3270	AML-OHSU-2022	IDH-WT
aml_ohsu_2022_2815_BA3251	AML-OHSU-2022	IDH-MUT
aml_ohsu_2022_2817_BA3213	AML-OHSU-2022	IDH-WT
aml_ohsu_2022_2818_BA3277	AML-OHSU-2022	IDH-MUT
aml_ohsu_2022_2820_BA3214	AML-OHSU-2022	IDH-WT
aml_ohsu_2022_2823_BA3187	AML-OHSU-2022	IDH-WT
aml_ohsu_2022_2824_BA3418	AML-OHSU-2022	IDH-WT
aml_ohsu_2022_2825_BA3415	AML-OHSU-2022	IDH-WT
aml_ohsu_2022_2827_BA3195	AML-OHSU-2022	IDH-MUT
aml_ohsu_2022_2829_BA3245	AML-OHSU-2022	IDH-WT
aml_ohsu_2022_2830_BA3079	AML-OHSU-2022	IDH-WT
aml_ohsu_2022_2831_BA3141	AML-OHSU-2022	IDH-WT
aml_ohsu_2022_2832_BA3124	AML-OHSU-2022	IDH-MUT
aml_ohsu_2022_2833_BA3412	AML-OHSU-2022	IDH-WT
aml_ohsu_2022_2834_BA3438	AML-OHSU-2022	IDH-WT
aml_ohsu_2022_2835_BA3109	AML-OHSU-2022	IDH-WT
aml_ohsu_2022_2835_BA3452	AML-OHSU-2022	IDH-WT
BA2000R	BEATAML10-COHORT		pIDH-WT
BA2003R	BEATAML10-COHORT		pIDH-WT
BA2004R	BEATAML10-COHORT		pIDH-WT
BA2006R	BEATAML10-COHORT		pIDH-WT
BA2011R	BEATAML10-COHORT		pIDH-WT
BA2019R	BEATAML10-COHORT		pIDH-WT
BA2020R	BEATAML10-COHORT		pIDH-MUT
BA2022R	BEATAML10-COHORT		pIDH-WT
BA2023R	BEATAML10-COHORT		pIDH-WT
BA2024R	BEATAML10-COHORT		pIDH-MUT
BA2025R	BEATAML10-COHORT		pIDH-WT
BA2031R	BEATAML10-COHORT		pIDH-WT
BA2032R	BEATAML10-COHORT		pIDH-WT
BA2033R	BEATAML10-COHORT		pIDH-WT
BA2034R	BEATAML10-COHORT		pIDH-MUT
BA2035R	BEATAML10-COHORT		pIDH-MUT
BA2036R	BEATAML10-COHORT		pIDH-WT
BA2037R	BEATAML10-COHORT		pIDH-WT
BA2041R	BEATAML10-COHORT		pIDH-WT
BA2044R	BEATAML10-COHORT		pIDH-WT
BA2046R	BEATAML10-COHORT		pIDH-MUT
BA2047R	BEATAML10-COHORT		pIDH-WT
BA2050R	BEATAML10-COHORT		pIDH-WT
BA2051R	BEATAML10-COHORT		pIDH-WT
BA2052R	BEATAML10-COHORT		pIDH-WT
BA2053R	BEATAML10-COHORT		pIDH-WT
BA2054R	BEATAML10-COHORT		pIDH-WT
BA2055R	BEATAML10-COHORT		pIDH-WT
BA2063R	BEATAML10-COHORT		pIDH-WT
BA2065R	BEATAML10-COHORT		pIDH-WT
BA2066R	BEATAML10-COHORT		pIDH-WT
BA2068R	BEATAML10-COHORT		pIDH-WT
BA2069R	BEATAML10-COHORT		pIDH-WT
BA2072R	BEATAML10-COHORT		pIDH-WT
BA2079R	BEATAML10-COHORT		pIDH-WT
BA2080R	BEATAML10-COHORT		pIDH-WT
BA2081R	BEATAML10-COHORT		pIDH-WT
BA2082R	BEATAML10-COHORT		pIDH-WT
BA2087R	BEATAML10-COHORT		pIDH-WT
BA2088R	BEATAML10-COHORT		pIDH-MUT
BA2089R	BEATAML10-COHORT		pIDH-MUT
BA2093R	BEATAML10-COHORT		pIDH-WT
BA2094R	BEATAML10-COHORT		pIDH-WT
BA2095R	BEATAML10-COHORT		pIDH-WT
BA2096R	BEATAML10-COHORT		pIDH-WT
BA2097R	BEATAML10-COHORT		pIDH-WT
BA2098R	BEATAML10-COHORT		pIDH-MUT
BA2100R	BEATAML10-COHORT		pIDH-WT
BA2101R	BEATAML10-COHORT		pIDH-WT
BA2104R	BEATAML10-COHORT		pIDH-WT
BA2106R	BEATAML10-COHORT		pIDH-MUT
BA2109R	BEATAML10-COHORT		pIDH-WT
BA2110R	BEATAML10-COHORT		pIDH-WT
BA2113R	BEATAML10-COHORT		pIDH-WT
BA2116R	BEATAML10-COHORT		pIDH-WT
BA2121R	BEATAML10-COHORT		pIDH-WT
BA2122R	BEATAML10-COHORT		pIDH-WT
BA2123R	BEATAML10-COHORT		pIDH-WT
BA2124R	BEATAML10-COHORT		pIDH-WT
BA2125R	BEATAML10-COHORT		pIDH-WT
BA2132R	BEATAML10-COHORT		pIDH-WT
BA2133R	BEATAML10-COHORT		pIDH-MUT
BA2134R	BEATAML10-COHORT		pIDH-WT
BA2135R	BEATAML10-COHORT		pIDH-WT
BA2139R	BEATAML10-COHORT		pIDH-WT
BA2148R	BEATAML10-COHORT		pIDH-WT
BA2153R	BEATAML10-COHORT		pIDH-WT
BA2155R	BEATAML10-COHORT		pIDH-WT
BA2156R	BEATAML10-COHORT		pIDH-WT
BA2162R	BEATAML10-COHORT		pIDH-WT
BA2163R	BEATAML10-COHORT		pIDH-WT
BA2168R	BEATAML10-COHORT		pIDH-WT
BA2169R	BEATAML10-COHORT		pIDH-WT
BA2171R	BEATAML10-COHORT		pIDH-MUT
BA2172R	BEATAML10-COHORT		pIDH-WT
BA2174R	BEATAML10-COHORT		pIDH-WT
BA2175R	BEATAML10-COHORT		pIDH-WT
BA2184R	BEATAML10-COHORT		pIDH-WT
BA2195R	BEATAML10-COHORT		pIDH-MUT
BA2198R	BEATAML10-COHORT		pIDH-MUT
BA2200R	BEATAML10-COHORT		pIDH-WT
BA2201R	BEATAML10-COHORT		pIDH-WT
BA2209R	BEATAML10-COHORT		pIDH-MUT
BA2211R	BEATAML10-COHORT		pIDH-WT
BA2212R	BEATAML10-COHORT		pIDH-WT
BA2217R	BEATAML10-COHORT		pIDH-WT
BA2218R	BEATAML10-COHORT		pIDH-WT
BA2220R	BEATAML10-COHORT		pIDH-WT
BA2221R	BEATAML10-COHORT		pIDH-WT
BA2224R	BEATAML10-COHORT		pIDH-WT
BA2226R	BEATAML10-COHORT		pIDH-WT
BA2227R	BEATAML10-COHORT		pIDH-WT
BA2228R	BEATAML10-COHORT		pIDH-WT
BA2229R	BEATAML10-COHORT		pIDH-WT
BA2233R	BEATAML10-COHORT		pIDH-MUT
BA2234R	BEATAML10-COHORT		pIDH-WT
BA2235R	BEATAML10-COHORT		pIDH-MUT
BA2236R	BEATAML10-COHORT		pIDH-MUT
BA2239R	BEATAML10-COHORT		pIDH-WT
BA2240R	BEATAML10-COHORT		pIDH-MUT
BA2242R	BEATAML10-COHORT		pIDH-WT
BA2244R	BEATAML10-COHORT		pIDH-MUT
BA2245R	BEATAML10-COHORT		pIDH-MUT
BA2248R	BEATAML10-COHORT		pIDH-WT
BA2249R	BEATAML10-COHORT		pIDH-WT
BA2251R	BEATAML10-COHORT		pIDH-WT
BA2256R	BEATAML10-COHORT		pIDH-WT
BA2260R	BEATAML10-COHORT		pIDH-WT
BA2261R	BEATAML10-COHORT		pIDH-WT
BA2269R	BEATAML10-COHORT		pIDH-WT
BA2271R	BEATAML10-COHORT		pIDH-WT
BA2272R	BEATAML10-COHORT		pIDH-WT
BA2273R	BEATAML10-COHORT		pIDH-MUT
BA2275R	BEATAML10-COHORT		pIDH-WT
BA2276R	BEATAML10-COHORT		pIDH-WT
BA2277R	BEATAML10-COHORT		pIDH-WT
BA2280R	BEATAML10-COHORT		pIDH-WT
BA2281R	BEATAML10-COHORT		pIDH-WT
BA2282R	BEATAML10-COHORT		pIDH-WT
BA2286R	BEATAML10-COHORT		pIDH-MUT
BA2288R	BEATAML10-COHORT		pIDH-WT
BA2292R	BEATAML10-COHORT		pIDH-WT
BA2294R	BEATAML10-COHORT		pIDH-WT
BA2296R	BEATAML10-COHORT		pIDH-WT
BA2300R	BEATAML10-COHORT		pIDH-WT
BA2301R	BEATAML10-COHORT		pIDH-WT
BA2302R	BEATAML10-COHORT		pIDH-MUT
BA2304R	BEATAML10-COHORT		pIDH-WT
BA2306R	BEATAML10-COHORT		pIDH-WT
BA2308R	BEATAML10-COHORT		pIDH-WT
BA2311R	BEATAML10-COHORT		pIDH-MUT
BA2312R	BEATAML10-COHORT		pIDH-WT
BA2316R	BEATAML10-COHORT		pIDH-WT
BA2322R	BEATAML10-COHORT		pIDH-WT
BA2325R	BEATAML10-COHORT		pIDH-WT
BA2329R	BEATAML10-COHORT		pIDH-WT
BA2334R	BEATAML10-COHORT		pIDH-WT
BA2339R	BEATAML10-COHORT		pIDH-WT
BA2344R	BEATAML10-COHORT		pIDH-WT
BA2347R	BEATAML10-COHORT		pIDH-WT
BA2348R	BEATAML10-COHORT		pIDH-WT
BA2350R	BEATAML10-COHORT		pIDH-WT
BA2354R	BEATAML10-COHORT		pIDH-WT
BA2355R	BEATAML10-COHORT		pIDH-MUT
BA2357R	BEATAML10-COHORT		pIDH-MUT
BA2360R	BEATAML10-COHORT		pIDH-WT
BA2361R	BEATAML10-COHORT		pIDH-MUT
BA2363R	BEATAML10-COHORT		pIDH-WT
BA2369R	BEATAML10-COHORT		pIDH-MUT
BA2374R	BEATAML10-COHORT		pIDH-WT
BA2375R	BEATAML10-COHORT		pIDH-WT
BA2376R	BEATAML10-COHORT		pIDH-WT
BA2377R	BEATAML10-COHORT		pIDH-WT
BA2379R	BEATAML10-COHORT		pIDH-WT
BA2386R	BEATAML10-COHORT		pIDH-WT
BA2387R	BEATAML10-COHORT		pIDH-MUT
BA2394R	BEATAML10-COHORT		pIDH-WT
BA2399R	BEATAML10-COHORT		pIDH-MUT
BA2400R	BEATAML10-COHORT		pIDH-MUT
BA2402R	BEATAML10-COHORT		pIDH-MUT
BA2405R	BEATAML10-COHORT		pIDH-MUT
BA2406R	BEATAML10-COHORT		pIDH-WT
BA2409R	BEATAML10-COHORT		pIDH-WT
BA2410R	BEATAML10-COHORT		pIDH-WT
BA2412R	BEATAML10-COHORT		pIDH-WT
BA2413R	BEATAML10-COHORT		pIDH-WT
BA2414R	BEATAML10-COHORT		pIDH-WT
BA2415R	BEATAML10-COHORT		pIDH-WT
BA2417R	BEATAML10-COHORT		pIDH-WT
BA2418R	BEATAML10-COHORT		pIDH-WT
BA2420R	BEATAML10-COHORT		pIDH-WT
BA2421R	BEATAML10-COHORT		pIDH-MUT
BA2423R	BEATAML10-COHORT		pIDH-WT
BA2425R	BEATAML10-COHORT		pIDH-WT
BA2426R	BEATAML10-COHORT		pIDH-WT
BA2427R	BEATAML10-COHORT		pIDH-WT
BA2429R	BEATAML10-COHORT		pIDH-MUT
BA2440R	BEATAML10-COHORT		pIDH-WT
BA2441R	BEATAML10-COHORT		pIDH-WT
BA2442R	BEATAML10-COHORT		pIDH-WT
BA2446R	BEATAML10-COHORT		pIDH-WT
BA2449R	BEATAML10-COHORT		pIDH-WT
BA2450R	BEATAML10-COHORT		pIDH-WT
BA2452R	BEATAML10-COHORT		pIDH-MUT
BA2454R	BEATAML10-COHORT		pIDH-WT
BA2455R	BEATAML10-COHORT		pIDH-WT
BA2456R	BEATAML10-COHORT		pIDH-WT
BA2459R	BEATAML10-COHORT		pIDH-MUT
BA2461R	BEATAML10-COHORT		pIDH-WT
BA2463R	BEATAML10-COHORT		pIDH-WT
BA2464R	BEATAML10-COHORT		pIDH-WT
BA2469R	BEATAML10-COHORT		pIDH-MUT
BA2470R	BEATAML10-COHORT		pIDH-WT
BA2472R	BEATAML10-COHORT		pIDH-WT
BA2473R	BEATAML10-COHORT		pIDH-MUT
BA2474R	BEATAML10-COHORT		pIDH-WT
BA2477R	BEATAML10-COHORT		pIDH-MUT
BA2479R	BEATAML10-COHORT		pIDH-WT
BA2480R	BEATAML10-COHORT		pIDH-WT
BA2482R	BEATAML10-COHORT		pIDH-WT
BA2483R	BEATAML10-COHORT		pIDH-WT
BA2485R	BEATAML10-COHORT		pIDH-MUT
BA2488R	BEATAML10-COHORT		pIDH-WT
BA2489R	BEATAML10-COHORT		pIDH-MUT
BA2492R	BEATAML10-COHORT		pIDH-WT
BA2494R	BEATAML10-COHORT		pIDH-WT
BA2496R	BEATAML10-COHORT		pIDH-WT
BA2497R	BEATAML10-COHORT		pIDH-WT
BA2499R	BEATAML10-COHORT		pIDH-WT
BA2500R	BEATAML10-COHORT		pIDH-WT
BA2501R	BEATAML10-COHORT		pIDH-WT
BA2502R	BEATAML10-COHORT		pIDH-MUT
BA2505R	BEATAML10-COHORT		pIDH-WT
BA2507R	BEATAML10-COHORT		pIDH-WT
BA2510R	BEATAML10-COHORT		pIDH-WT
BA2511R	BEATAML10-COHORT		pIDH-MUT
BA2512R	BEATAML10-COHORT		pIDH-WT
BA2514R	BEATAML10-COHORT		pIDH-MUT
BA2515R	BEATAML10-COHORT		pIDH-WT
BA2520R	BEATAML10-COHORT		pIDH-WT
BA2521R	BEATAML10-COHORT		pIDH-WT
BA2523R	BEATAML10-COHORT		pIDH-MUT
BA2524R	BEATAML10-COHORT		pIDH-WT
BA2525R	BEATAML10-COHORT		pIDH-WT
BA2526R	BEATAML10-COHORT		pIDH-MUT
BA2528R	BEATAML10-COHORT		pIDH-WT
BA2532R	BEATAML10-COHORT		pIDH-WT
BA2534R	BEATAML10-COHORT		pIDH-WT
BA2538R	BEATAML10-COHORT		pIDH-MUT
BA2539R	BEATAML10-COHORT		pIDH-WT
BA2540R	BEATAML10-COHORT		pIDH-WT
BA2541R	BEATAML10-COHORT		pIDH-WT
BA2545R	BEATAML10-COHORT		pIDH-WT
BA2546R	BEATAML10-COHORT		pIDH-WT
BA2552R	BEATAML10-COHORT		pIDH-MUT
BA2559R	BEATAML10-COHORT		pIDH-WT
BA2561R	BEATAML10-COHORT		pIDH-WT
BA2563R	BEATAML10-COHORT		pIDH-WT
BA2564R	BEATAML10-COHORT		pIDH-WT
BA2567R	BEATAML10-COHORT		pIDH-WT
BA2570R	BEATAML10-COHORT		pIDH-WT
BA2575R	BEATAML10-COHORT		pIDH-WT
BA2577R	BEATAML10-COHORT		pIDH-WT
BA2579R	BEATAML10-COHORT		pIDH-WT
BA2583R	BEATAML10-COHORT		pIDH-MUT
BA2584R	BEATAML10-COHORT		pIDH-WT
BA2587R	BEATAML10-COHORT		pIDH-WT
BA2588R	BEATAML10-COHORT		pIDH-WT
BA2589R	BEATAML10-COHORT		pIDH-MUT
BA2592R	BEATAML10-COHORT		pIDH-WT
BA2593R	BEATAML10-COHORT		pIDH-WT
BA2594R	BEATAML10-COHORT		pIDH-WT
BA2595R	BEATAML10-COHORT		pIDH-MUT
BA2597R	BEATAML10-COHORT		pIDH-MUT
BA2600R	BEATAML10-COHORT		pIDH-WT
BA2603R	BEATAML10-COHORT		pIDH-WT
BA2618R	BEATAML10-COHORT		pIDH-MUT
BA2619R	BEATAML10-COHORT		pIDH-WT
BA2620R	BEATAML10-COHORT		pIDH-WT
BA2621R	BEATAML10-COHORT		pIDH-WT
BA2622R	BEATAML10-COHORT		pIDH-WT
BA2623R	BEATAML10-COHORT		pIDH-WT
BA2629R	BEATAML10-COHORT		pIDH-WT
BA2631R	BEATAML10-COHORT		pIDH-WT
BA2634R	BEATAML10-COHORT		pIDH-WT
BA2636R	BEATAML10-COHORT		pIDH-WT
BA2639R	BEATAML10-COHORT		pIDH-WT
BA2644R	BEATAML10-COHORT		pIDH-WT
BA2645R	BEATAML10-COHORT		pIDH-WT
BA2646R	BEATAML10-COHORT		pIDH-WT
BA2649R	BEATAML10-COHORT		pIDH-WT
BA2651R	BEATAML10-COHORT		pIDH-WT
BA2653R	BEATAML10-COHORT		pIDH-WT
BA2655R	BEATAML10-COHORT		pIDH-WT
BA2656R	BEATAML10-COHORT		pIDH-WT
BA2657R	BEATAML10-COHORT		pIDH-WT
BA2658R	BEATAML10-COHORT		pIDH-WT
BA2659R	BEATAML10-COHORT		pIDH-MUT
BA2660R	BEATAML10-COHORT		pIDH-WT
BA2662R	BEATAML10-COHORT		pIDH-MUT
BA2667R	BEATAML10-COHORT		pIDH-WT
BA2670R	BEATAML10-COHORT		pIDH-WT
BA2674R	BEATAML10-COHORT		pIDH-WT
BA2675R	BEATAML10-COHORT		pIDH-WT
BA2677R	BEATAML10-COHORT		pIDH-WT
BA2681R	BEATAML10-COHORT		pIDH-WT
BA2682R	BEATAML10-COHORT		pIDH-WT
BA2685R	BEATAML10-COHORT		pIDH-WT
BA2688R	BEATAML10-COHORT		pIDH-WT
BA2691R	BEATAML10-COHORT		pIDH-WT
BA2694R	BEATAML10-COHORT		pIDH-MUT
BA2695R	BEATAML10-COHORT		pIDH-MUT
BA2697R	BEATAML10-COHORT		pIDH-MUT
BA2701R	BEATAML10-COHORT		pIDH-WT
BA2704R	BEATAML10-COHORT		pIDH-MUT
BA2705R	BEATAML10-COHORT		pIDH-WT
BA2707R	BEATAML10-COHORT		pIDH-WT
BA2709R	BEATAML10-COHORT		pIDH-WT
BA2712R	BEATAML10-COHORT		pIDH-WT
BA2714R	BEATAML10-COHORT		pIDH-WT
BA2715R	BEATAML10-COHORT		pIDH-WT
BA2718R	BEATAML10-COHORT		pIDH-WT
BA2720R	BEATAML10-COHORT		pIDH-WT
BA2721R	BEATAML10-COHORT		pIDH-WT
BA2722R	BEATAML10-COHORT		pIDH-WT
BA2723R	BEATAML10-COHORT		pIDH-WT
BA2724R	BEATAML10-COHORT		pIDH-WT
BA2726R	BEATAML10-COHORT		pIDH-WT
BA2727R	BEATAML10-COHORT		pIDH-WT
BA2728R	BEATAML10-COHORT		pIDH-WT
BA2731R	BEATAML10-COHORT		pIDH-WT
BA2733R	BEATAML10-COHORT		pIDH-WT
BA2735R	BEATAML10-COHORT		pIDH-WT
BA2737R	BEATAML10-COHORT		pIDH-WT
BA2742R	BEATAML10-COHORT		pIDH-WT
BA2744R	BEATAML10-COHORT		pIDH-WT
BA2746R	BEATAML10-COHORT		pIDH-WT
BA2747R	BEATAML10-COHORT		pIDH-WT
BA2748R	BEATAML10-COHORT		pIDH-WT
BA2751R	BEATAML10-COHORT		pIDH-WT
BA2756R	BEATAML10-COHORT		pIDH-MUT
BA2758R	BEATAML10-COHORT		pIDH-WT
BA2760R	BEATAML10-COHORT		pIDH-WT
BA2762R	BEATAML10-COHORT		pIDH-WT
BA2764R	BEATAML10-COHORT		pIDH-WT
BA2765R	BEATAML10-COHORT		pIDH-WT
BA2769R	BEATAML10-COHORT		pIDH-WT
BA2772R	BEATAML10-COHORT		pIDH-WT
BA2775R	BEATAML10-COHORT		pIDH-MUT
BA2776R	BEATAML10-COHORT		pIDH-WT
BA2778R	BEATAML10-COHORT		pIDH-WT
BA2782R	BEATAML10-COHORT		pIDH-MUT
BA2786R	BEATAML10-COHORT		pIDH-WT
BA2787R	BEATAML10-COHORT		pIDH-WT
BA2789R	BEATAML10-COHORT		pIDH-MUT
BA2791R	BEATAML10-COHORT		pIDH-WT
BA2798R	BEATAML10-COHORT		pIDH-MUT
BA2804R	BEATAML10-COHORT		pIDH-MUT
BA2806R	BEATAML10-COHORT		pIDH-WT
BA2808R	BEATAML10-COHORT		pIDH-WT
BA2809R	BEATAML10-COHORT		pIDH-WT
BA2811R	BEATAML10-COHORT		pIDH-WT
BA2813R	BEATAML10-COHORT		pIDH-WT
BA2814R	BEATAML10-COHORT		pIDH-WT
BA2816R	BEATAML10-COHORT		pIDH-WT
BA2817R	BEATAML10-COHORT		pIDH-MUT
BA2820R	BEATAML10-COHORT		pIDH-WT
BA2821R	BEATAML10-COHORT		pIDH-WT
BA2822R	BEATAML10-COHORT		pIDH-WT
BA2824R	BEATAML10-COHORT		pIDH-WT
BA2828R	BEATAML10-COHORT		pIDH-WT
BA2829R	BEATAML10-COHORT		pIDH-WT
BA2830R	BEATAML10-COHORT		pIDH-WT
BA2832R	BEATAML10-COHORT		pIDH-WT
BA2836R	BEATAML10-COHORT		pIDH-MUT
BA2837R	BEATAML10-COHORT		pIDH-MUT
BA2839R	BEATAML10-COHORT		pIDH-WT
BA2840R	BEATAML10-COHORT		pIDH-WT
BA2841R	BEATAML10-COHORT		pIDH-WT
BA2842R	BEATAML10-COHORT		pIDH-WT
BA2843R	BEATAML10-COHORT		pIDH-WT
BA2844R	BEATAML10-COHORT		pIDH-WT
BA2846R	BEATAML10-COHORT		pIDH-MUT
BA2850R	BEATAML10-COHORT		pIDH-WT
BA2851R	BEATAML10-COHORT		pIDH-WT
BA2852R	BEATAML10-COHORT		pIDH-WT
BA2855R	BEATAML10-COHORT		pIDH-WT
BA2856R	BEATAML10-COHORT		pIDH-WT
BA2858R	BEATAML10-COHORT		pIDH-MUT
BA2861R	BEATAML10-COHORT		pIDH-WT
BA2865R	BEATAML10-COHORT		pIDH-WT
BA2866R	BEATAML10-COHORT		pIDH-WT
BA2867R	BEATAML10-COHORT		pIDH-WT
BA2868R	BEATAML10-COHORT		pIDH-WT
BA2870R	BEATAML10-COHORT		pIDH-WT
BA2871R	BEATAML10-COHORT		pIDH-WT
BA2872R	BEATAML10-COHORT		pIDH-WT
BA2876R	BEATAML10-COHORT		pIDH-WT
BA2879R	BEATAML10-COHORT		pIDH-WT
BA2880R	BEATAML10-COHORT		pIDH-WT
BA2882R	BEATAML10-COHORT		pIDH-WT
BA2883R	BEATAML10-COHORT		pIDH-MUT
BA2885R	BEATAML10-COHORT		pIDH-WT
BA2887R	BEATAML10-COHORT		pIDH-WT
BA2889R	BEATAML10-COHORT		pIDH-WT
BA2893R	BEATAML10-COHORT		pIDH-WT
BA2901R	BEATAML10-COHORT		pIDH-WT
BA2902R	BEATAML10-COHORT		pIDH-WT
BA2903R	BEATAML10-COHORT		pIDH-WT
BA2904R	BEATAML10-COHORT		pIDH-WT
BA2905R	BEATAML10-COHORT		pIDH-MUT
BA2906R	BEATAML10-COHORT		pIDH-WT
BA2908R	BEATAML10-COHORT		pIDH-MUT
BA2909R	BEATAML10-COHORT		pIDH-WT
BA2910R	BEATAML10-COHORT		pIDH-WT
BA2911R	BEATAML10-COHORT		pIDH-MUT
BA2914R	BEATAML10-COHORT		pIDH-MUT
BA2915R	BEATAML10-COHORT		pIDH-WT
BA2921R	BEATAML10-COHORT		pIDH-WT
BA2922R	BEATAML10-COHORT		pIDH-WT
BA2923R	BEATAML10-COHORT		pIDH-WT
BA2926R	BEATAML10-COHORT		pIDH-MUT
BA2928R	BEATAML10-COHORT		pIDH-WT
BA2930R	BEATAML10-COHORT		pIDH-WT
BA2932R	BEATAML10-COHORT		pIDH-WT
BA2934R	BEATAML10-COHORT		pIDH-WT
BA2935R	BEATAML10-COHORT		pIDH-WT
BA2937R	BEATAML10-COHORT		pIDH-WT
BA2939R	BEATAML10-COHORT		pIDH-MUT
BA2944R	BEATAML10-COHORT		pIDH-WT
BA2947R	BEATAML10-COHORT		pIDH-WT
BA2948R	BEATAML10-COHORT		pIDH-WT
BA2950R	BEATAML10-COHORT		pIDH-WT
BA2951R	BEATAML10-COHORT		pIDH-WT
BA2952R	BEATAML10-COHORT		pIDH-WT
BA2953R	BEATAML10-COHORT		pIDH-WT
BA2955R	BEATAML10-COHORT		pIDH-WT
BA2956R	BEATAML10-COHORT		pIDH-WT
BA2962R	BEATAML10-COHORT		pIDH-MUT
BA2970R	BEATAML10-COHORT		pIDH-WT
BA2972R	BEATAML10-COHORT		pIDH-WT
BA2976R	BEATAML10-COHORT		pIDH-WT
BA2978R	BEATAML10-COHORT		pIDH-WT
BA2981R	BEATAML10-COHORT		pIDH-WT
BA2984R	BEATAML10-COHORT		pIDH-MUT
BA2986R	BEATAML10-COHORT		pIDH-WT
BA2989R	BEATAML10-COHORT		pIDH-WT
BA2992R	BEATAML10-COHORT		pIDH-WT
BA2993R	BEATAML10-COHORT		pIDH-WT
BA2994R	BEATAML10-COHORT		pIDH-WT
BA2995R	BEATAML10-COHORT		pIDH-WT
BA2999R	BEATAML10-COHORT		pIDH-MUT
BA3001R	BEATAML10-COHORT		pIDH-MUT
BA3002R	BEATAML10-COHORT		pIDH-WT
BA3004R	BEATAML10-COHORT		pIDH-WT
BA3006R	BEATAML10-COHORT		pIDH-WT
BA3008R	BEATAML10-COHORT		pIDH-WT
BA3009R	BEATAML10-COHORT		pIDH-WT
BA3010R	BEATAML10-COHORT		pIDH-WT
BA3011R	BEATAML10-COHORT		pIDH-WT
BA3013R	BEATAML10-COHORT		pIDH-WT
BA3023R	BEATAML10-COHORT		pIDH-WT
BA3025R	BEATAML10-COHORT		pIDH-WT
BA3027R	BEATAML10-COHORT		pIDH-WT
BA3029R	BEATAML10-COHORT		pIDH-WT
BA3037R	BEATAML10-COHORT		pIDH-WT
BA3038R	BEATAML10-COHORT		pIDH-WT
BA3040R	BEATAML10-COHORT		pIDH-WT
BA3042R	BEATAML10-COHORT		pIDH-WT
BA3043R	BEATAML10-COHORT		pIDH-WT
BA3049R	BEATAML10-COHORT		pIDH-WT
BA3051R	BEATAML10-COHORT		pIDH-WT
BA3053R	BEATAML10-COHORT		pIDH-WT
BA3064R	BEATAML10-COHORT		pIDH-WT
BA3067R	BEATAML10-COHORT		pIDH-WT
BA3068R	BEATAML10-COHORT		pIDH-WT
BA3070R	BEATAML10-COHORT		pIDH-MUT
BA3071R	BEATAML10-COHORT		pIDH-MUT
BA3072R	BEATAML10-COHORT		pIDH-MUT
BA3073R	BEATAML10-COHORT		pIDH-WT
BA3075R	BEATAML10-COHORT		pIDH-WT
BA3076R	BEATAML10-COHORT		pIDH-WT
BA3077R	BEATAML10-COHORT		pIDH-WT
GSM2835244	GSE106291	IDH-WT
GSM2835245	GSE106291	IDH-WT
GSM2835246	GSE106291	IDH-WT
GSM2835247	GSE106291	IDH-MUT
GSM2835248	GSE106291	IDH-WT
GSM2835249	GSE106291	IDH-WT
GSM2835250	GSE106291	IDH-WT
GSM2835251	GSE106291	IDH-WT
GSM2835252	GSE106291	IDH-WT
GSM2835253	GSE106291	IDH-WT
GSM2835254	GSE106291	IDH-MUT
GSM2835255	GSE106291	IDH-WT
GSM2835256	GSE106291	IDH-WT
GSM2835257	GSE106291	IDH-WT
GSM2835258	GSE106291	IDH-WT
GSM2835259	GSE106291	IDH-WT
GSM2835260	GSE106291	IDH-WT
GSM2835261	GSE106291	IDH-WT
GSM2835262	GSE106291	IDH-WT
GSM2835263	GSE106291	IDH-WT
GSM2835264	GSE106291	IDH-MUT
GSM2835265	GSE106291	IDH-WT
GSM2835266	GSE106291	IDH-MUT
GSM2835267	GSE106291	IDH-MUT
GSM2835268	GSE106291	IDH-WT
GSM2835269	GSE106291	IDH-WT
GSM2835270	GSE106291	IDH-WT
GSM2835271	GSE106291	IDH-MUT
GSM2835272	GSE106291	IDH-WT
GSM2835273	GSE106291	IDH-WT
GSM2835274	GSE106291	IDH-WT
GSM2835275	GSE106291	IDH-WT
GSM2835276	GSE106291	IDH-WT
GSM2835277	GSE106291	IDH-WT
GSM2835278	GSE106291	IDH-WT
GSM2835279	GSE106291	IDH-WT
GSM2835280	GSE106291	IDH-WT
GSM2835281	GSE106291	IDH-WT
GSM2835282	GSE106291	IDH-MUT
GSM2835283	GSE106291	IDH-WT
GSM2835284	GSE106291	IDH-WT
GSM2835285	GSE106291	IDH-WT
GSM2835286	GSE106291	IDH-WT
GSM2835287	GSE106291	IDH-WT
GSM2835288	GSE106291	IDH-WT
GSM2835289	GSE106291	IDH-WT
GSM2835290	GSE106291	IDH-MUT
GSM2835291	GSE106291	IDH-MUT
GSM2835292	GSE106291	IDH-WT
GSM2835293	GSE106291	IDH-WT
GSM2835294	GSE106291	IDH-WT
GSM2835295	GSE106291	IDH-WT
GSM2835296	GSE106291	IDH-WT
GSM2835297	GSE106291	IDH-WT
GSM2835298	GSE106291	IDH-WT
GSM2835299	GSE106291	IDH-WT
GSM2835300	GSE106291	IDH-WT
GSM2835301	GSE106291	IDH-WT
GSM2835302	GSE106291	IDH-WT
GSM2835303	GSE106291	IDH-WT
GSM2835304	GSE106291	IDH-WT
GSM2835305	GSE106291	IDH-WT
GSM2835306	GSE106291	IDH-WT
GSM2835307	GSE106291	IDH-WT
GSM2835308	GSE106291	IDH-WT
GSM2835309	GSE106291	IDH-WT
GSM2835310	GSE106291	IDH-MUT
GSM2835311	GSE106291	IDH-WT
GSM2835312	GSE106291	IDH-WT
GSM2835313	GSE106291	IDH-WT
GSM2835314	GSE106291	IDH-WT
GSM2835315	GSE106291	IDH-WT
GSM2835316	GSE106291	IDH-MUT
GSM2835317	GSE106291	IDH-WT
GSM2835318	GSE106291	IDH-WT
GSM2835319	GSE106291	IDH-WT
GSM2835320	GSE106291	IDH-MUT
GSM2835321	GSE106291	IDH-MUT
GSM2835322	GSE106291	IDH-WT
GSM2835323	GSE106291	IDH-WT
GSM2835324	GSE106291	IDH-WT
GSM2835325	GSE106291		pIDH-WT
GSM2835326	GSE106291	IDH-WT
GSM2835327	GSE106291	IDH-WT
GSM2835328	GSE106291	IDH-WT
GSM2835329	GSE106291	IDH-WT
GSM2835330	GSE106291	IDH-WT
GSM2835331	GSE106291	IDH-WT
GSM2835332	GSE106291	IDH-WT
GSM2835333	GSE106291	IDH-WT
GSM2835334	GSE106291	IDH-MUT
GSM2835335	GSE106291	IDH-WT
GSM2835336	GSE106291	IDH-WT
GSM2835337	GSE106291	IDH-MUT
GSM2835338	GSE106291	IDH-WT
GSM2835339	GSE106291	IDH-WT
GSM2835340	GSE106291	IDH-WT
GSM2835341	GSE106291	IDH-WT
GSM2835342	GSE106291	IDH-WT
GSM2835343	GSE106291	IDH-WT
GSM2835344	GSE106291	IDH-WT
GSM2835345	GSE106291	IDH-WT
GSM2835346	GSE106291	IDH-WT
GSM2835347	GSE106291	IDH-WT
GSM2835348	GSE106291	IDH-WT
GSM2835349	GSE106291	IDH-WT
GSM2835350	GSE106291	IDH-MUT
GSM2835351	GSE106291	IDH-WT
GSM2835352	GSE106291	IDH-WT
GSM2835353	GSE106291	IDH-WT
GSM2835354	GSE106291	IDH-WT
GSM2835355	GSE106291	IDH-WT
GSM2835356	GSE106291	IDH-WT
GSM2835357	GSE106291	IDH-WT
GSM2835358	GSE106291	IDH-WT
GSM2835359	GSE106291	IDH-MUT
GSM2835360	GSE106291	IDH-MUT
GSM2835361	GSE106291	IDH-WT
GSM2835362	GSE106291	IDH-MUT
GSM2835363	GSE106291	IDH-WT
GSM2835364	GSE106291	IDH-WT
GSM2835365	GSE106291	IDH-MUT
GSM2835366	GSE106291	IDH-WT
GSM2835367	GSE106291	IDH-WT
GSM2835368	GSE106291	IDH-MUT
GSM2835369	GSE106291	IDH-WT
GSM2835370	GSE106291	IDH-WT
GSM2835371	GSE106291	IDH-WT
GSM2835372	GSE106291	IDH-WT
GSM2835373	GSE106291	IDH-MUT
GSM2835374	GSE106291	IDH-WT
GSM2835375	GSE106291	IDH-WT
GSM2835376	GSE106291	IDH-WT
GSM2835377	GSE106291	IDH-WT
GSM2835378	GSE106291	IDH-WT
GSM2835379	GSE106291	IDH-WT
GSM2835380	GSE106291	IDH-MUT
GSM2835381	GSE106291	IDH-MUT
GSM2835382	GSE106291	IDH-WT
GSM2835383	GSE106291	IDH-WT
GSM2835384	GSE106291	IDH-MUT
GSM2835385	GSE106291	IDH-WT
GSM2835386	GSE106291	IDH-WT
GSM2835387	GSE106291	IDH-WT
GSM2835388	GSE106291	IDH-WT
GSM2835389	GSE106291	IDH-WT
GSM2835390	GSE106291	IDH-MUT
GSM2835391	GSE106291	IDH-WT
GSM2835392	GSE106291	IDH-MUT
GSM2835393	GSE106291	IDH-MUT
GSM2835394	GSE106291	IDH-MUT
GSM2835395	GSE106291	IDH-WT
GSM2835396	GSE106291	IDH-WT
GSM2835397	GSE106291	IDH-MUT
GSM2835398	GSE106291	IDH-MUT
GSM2835399	GSE106291	IDH-WT
GSM2835400	GSE106291	IDH-WT
GSM2835401	GSE106291	IDH-WT
GSM2835402	GSE106291	IDH-WT
GSM2835403	GSE106291	IDH-WT
GSM2835404	GSE106291	IDH-WT
GSM2835405	GSE106291	IDH-WT
GSM2835406	GSE106291	IDH-MUT
GSM2835407	GSE106291	IDH-WT
GSM2835408	GSE106291	IDH-WT
GSM2835409	GSE106291	IDH-MUT
GSM2835410	GSE106291	IDH-WT
GSM2835411	GSE106291	IDH-WT
GSM2835412	GSE106291	IDH-WT
GSM2835413	GSE106291	IDH-WT
GSM2835414	GSE106291	IDH-MUT
GSM2835415	GSE106291	IDH-WT
GSM2835416	GSE106291	IDH-WT
GSM2835417	GSE106291	IDH-WT
GSM2835418	GSE106291	IDH-WT
GSM2835419	GSE106291	IDH-MUT
GSM2835420	GSE106291	IDH-WT
GSM2835421	GSE106291	IDH-MUT
GSM2835422	GSE106291	IDH-WT
GSM2835423	GSE106291	IDH-MUT
GSM2835424	GSE106291	IDH-MUT
GSM2835425	GSE106291	IDH-WT
GSM2835426	GSE106291	IDH-MUT
GSM2835427	GSE106291	IDH-WT
GSM2835428	GSE106291	IDH-MUT
GSM2835429	GSE106291	IDH-WT
GSM2835430	GSE106291	IDH-WT
GSM2835431	GSE106291	IDH-WT
GSM2835432	GSE106291	IDH-WT
GSM2835433	GSE106291	IDH-WT
GSM2835434	GSE106291	IDH-WT
GSM2835435	GSE106291	IDH-WT
GSM2835436	GSE106291	IDH-WT
GSM2835437	GSE106291	IDH-WT
GSM2835438	GSE106291	IDH-WT
GSM2835439	GSE106291	IDH-WT
GSM2835440	GSE106291	IDH-WT
GSM2835441	GSE106291	IDH-WT
GSM2835442	GSE106291	IDH-WT
GSM2835443	GSE106291	IDH-MUT
GSM2835444	GSE106291	IDH-WT
GSM2835445	GSE106291	IDH-MUT
GSM2835446	GSE106291	IDH-MUT
GSM2835447	GSE106291	IDH-WT
GSM2835448	GSE106291	IDH-WT
GSM2835449	GSE106291	IDH-WT
GSM2835450	GSE106291	IDH-WT
GSM2835451	GSE106291	IDH-WT
GSM2835452	GSE106291	IDH-WT
GSM2835453	GSE106291	IDH-WT
GSM2835454	GSE106291	IDH-WT
GSM2835455	GSE106291	IDH-WT
GSM2835456	GSE106291	IDH-WT
GSM2835457	GSE106291	IDH-WT
GSM2835458	GSE106291	IDH-WT
GSM2835459	GSE106291	IDH-WT
GSM2835460	GSE106291	IDH-WT
GSM2835461	GSE106291	IDH-WT
GSM2835462	GSE106291	IDH-MUT
GSM2835463	GSE106291	IDH-WT
GSM2835464	GSE106291	IDH-WT
GSM2835465	GSE106291	IDH-MUT
GSM2835466	GSE106291	IDH-WT
GSM2835467	GSE106291	IDH-WT
GSM2835468	GSE106291	IDH-WT
GSM2835469	GSE106291	IDH-WT
GSM2835470	GSE106291	IDH-WT
GSM2835471	GSE106291	IDH-WT
GSM2835472	GSE106291	IDH-WT
GSM2835473	GSE106291	IDH-WT
GSM2835474	GSE106291	IDH-MUT
GSM2835475	GSE106291	IDH-MUT
GSM2835476	GSE106291	IDH-WT
GSM2835477	GSE106291	IDH-WT
GSM2835478	GSE106291	IDH-WT
GSM2835479	GSE106291	IDH-WT
GSM2835480	GSE106291	IDH-WT
GSM2835481	GSE106291	IDH-WT
GSM2835482	GSE106291		pIDH-MUT
GSM2835483	GSE106291		pIDH-WT
GSM2835484	GSE106291		pIDH-WT
GSM2835485	GSE106291		pIDH-WT
GSM2835486	GSE106291		pIDH-WT
GSM2835487	GSE106291		pIDH-MUT
GSM2835488	GSE106291		pIDH-WT
GSM2835489	GSE106291		pIDH-WT
GSM2835490	GSE106291		pIDH-WT
GSM2835491	GSE106291		pIDH-WT
GSM2835492	GSE106291		pIDH-MUT
GSM2835493	GSE106291		pIDH-WT
GSM3036937	GSE111678		pIDH-MUT
GSM3036938	GSE111678		pIDH-MUT
GSM3036939	GSE111678		pIDH-MUT
GSM3036940	GSE111678		pIDH-MUT
GSM3036941	GSE111678		pIDH-WT
GSM3036942	GSE111678		pIDH-WT
GSM3036943	GSE111678		pIDH-WT
GSM3036944	GSE111678		pIDH-WT
GSM3036945	GSE111678		pIDH-WT
GSM3036946	GSE111678		pIDH-WT
GSM3036947	GSE111678		pIDH-WT
GSM3036948	GSE111678		pIDH-WT
GSM3036949	GSE111678		pIDH-WT
GSM3036950	GSE111678		pIDH-WT
GSM3036951	GSE111678		pIDH-WT
GSM3036952	GSE111678		pIDH-WT
GSM3036953	GSE111678		pIDH-WT
GSM3036954	GSE111678		pIDH-MUT
GSM3036955	GSE111678		pIDH-WT
GSM3036956	GSE111678		pIDH-WT
GSM3036957	GSE111678		pIDH-MUT
GSM3036958	GSE111678		pIDH-WT
GSM3036959	GSE111678		pIDH-WT
GSM3036960	GSE111678		pIDH-WT
GSM3036961	GSE111678		pIDH-WT
GSM3036962	GSE111678		pIDH-MUT
GSM3036963	GSE111678		pIDH-WT
GSM3036964	GSE111678		pIDH-WT
GSM3036965	GSE111678		pIDH-MUT
GSM3036966	GSE111678		pIDH-WT
GSM3036967	GSE111678		pIDH-WT
GSM3036968	GSE111678		pIDH-WT
GSM3036969	GSE111678		pIDH-WT
GSM3036970	GSE111678		pIDH-WT
GSM3036971	GSE111678		pIDH-WT
GSM3036972	GSE111678		pIDH-WT
GSM3036973	GSE111678		pIDH-WT
GSM3036974	GSE111678		pIDH-WT
GSM3036975	GSE111678		pIDH-WT
GSM3036976	GSE111678		pIDH-WT
GSM3036977	GSE111678		pIDH-WT
GSM3036978	GSE111678		pIDH-WT
GSM3036979	GSE111678		pIDH-WT
GSM3036980	GSE111678		pIDH-MUT
GSM3036981	GSE111678		pIDH-MUT
GSM3036982	GSE111678		pIDH-WT
GSM3036983	GSE111678		pIDH-WT
GSM3036984	GSE111678		pIDH-MUT
GSM3036985	GSE111678		pIDH-WT
GSM3036986	GSE111678		pIDH-WT
GSM3036987	GSE111678		pIDH-WT
GSM3036988	GSE111678		pIDH-WT
GSM3036989	GSE111678		pIDH-MUT
GSM3036990	GSE111678		pIDH-MUT
GSM3036991	GSE111678		pIDH-WT
GSM3036992	GSE111678		pIDH-WT
GSM3036993	GSE111678		pIDH-WT
GSM3036994	GSE111678		pIDH-WT
GSM3036995	GSE111678		pIDH-WT
GSM3036996	GSE111678		pIDH-WT
GSM3036997	GSE111678		pIDH-WT
GSM3036998	GSE111678		pIDH-MUT
GSM3036999	GSE111678		pIDH-WT
GSM3037000	GSE111678		pIDH-WT
GSM3037001	GSE111678		pIDH-WT
GSM3037002	GSE111678		pIDH-WT
GSM3037003	GSE111678		pIDH-WT
GSM3037004	GSE111678		pIDH-WT
GSM3037005	GSE111678		pIDH-WT
GSM3037006	GSE111678		pIDH-WT
GSM3037007	GSE111678		pIDH-WT
GSM3037008	GSE111678		pIDH-WT
GSM3037009	GSE111678		pIDH-WT
GSM3037010	GSE111678		pIDH-MUT
GSM3037011	GSE111678		pIDH-WT
GSM3037012	GSE111678		pIDH-MUT
GSM3037013	GSE111678		pIDH-WT
GSM3037014	GSE111678		pIDH-WT
GSM3037015	GSE111678		pIDH-WT
GSM3037016	GSE111678		pIDH-WT
GSM3037017	GSE111678		pIDH-WT
GSM3037018	GSE111678		pIDH-WT
GSM3037019	GSE111678		pIDH-WT
GSM3037020	GSE111678		pIDH-WT
GSM3037021	GSE111678		pIDH-WT
GSM3037022	GSE111678		pIDH-WT
GSM3037023	GSE111678		pIDH-WT
GSM3037024	GSE111678		pIDH-MUT
GSM3037025	GSE111678		pIDH-MUT
GSM3037026	GSE111678		pIDH-WT
GSM3037027	GSE111678		pIDH-WT
GSM3037028	GSE111678		pIDH-WT
GSM3037029	GSE111678		pIDH-MUT
GSM3037030	GSE111678		pIDH-WT
GSM3037031	GSE111678		pIDH-WT
GSM3037032	GSE111678		pIDH-WT
GSM3037033	GSE111678		pIDH-WT
GSM3037034	GSE111678		pIDH-WT
GSM3037035	GSE111678		pIDH-WT
GSM3037036	GSE111678		pIDH-WT
GSM3037037	GSE111678		pIDH-MUT
GSM3037038	GSE111678		pIDH-MUT
GSM3037039	GSE111678		pIDH-WT
GSM3037040	GSE111678		pIDH-MUT
GSM3037041	GSE111678		pIDH-WT
GSM3037042	GSE111678		pIDH-WT
GSM3037043	GSE111678		pIDH-WT
GSM3037044	GSE111678		pIDH-WT
GSM3037045	GSE111678		pIDH-WT
GSM3037046	GSE111678		pIDH-WT
GSM3037047	GSE111678		pIDH-WT
GSM3037048	GSE111678		pIDH-WT
GSM3037049	GSE111678		pIDH-MUT
GSM3037050	GSE111678		pIDH-WT
GSM3037051	GSE111678		pIDH-MUT
GSM3037052	GSE111678		pIDH-WT
GSM3037053	GSE111678		pIDH-WT
GSM3037054	GSE111678		pIDH-WT
GSM3037055	GSE111678		pIDH-MUT
GSM3037056	GSE111678		pIDH-WT
GSM3037057	GSE111678		pIDH-WT
GSM3037058	GSE111678		pIDH-MUT
GSM3037059	GSE111678		pIDH-MUT
GSM3037060	GSE111678		pIDH-MUT
GSM3037061	GSE111678		pIDH-WT
GSM3037062	GSE111678		pIDH-WT
GSM3037063	GSE111678		pIDH-WT
GSM3037064	GSE111678		pIDH-WT
GSM3037065	GSE111678		pIDH-MUT
GSM3037066	GSE111678		pIDH-WT
GSM3037067	GSE111678		pIDH-WT
GSM3037068	GSE111678		pIDH-WT
GSM3037069	GSE111678		pIDH-WT
GSM3037070	GSE111678		pIDH-WT
GSM3037071	GSE111678		pIDH-WT
GSM3037072	GSE111678		pIDH-MUT
GSM3037073	GSE111678		pIDH-WT
GSM3037074	GSE111678		pIDH-WT
GSM3037075	GSE111678		pIDH-WT
GSM3037076	GSE111678		pIDH-MUT
GSM3037077	GSE111678		pIDH-MUT
GSM3037078	GSE111678		pIDH-WT
GSM3037079	GSE111678		pIDH-WT
GSM3037080	GSE111678		pIDH-WT
GSM3037081	GSE111678		pIDH-WT
GSM3037082	GSE111678		pIDH-WT
GSM3037083	GSE111678		pIDH-WT
GSM3037084	GSE111678		pIDH-MUT
GSM3037085	GSE111678		pIDH-WT
GSM3037086	GSE111678		pIDH-WT
GSM3037087	GSE111678		pIDH-WT
GSM3037088	GSE111678		pIDH-WT
GSM3037089	GSE111678		pIDH-WT
GSM3037090	GSE111678		pIDH-MUT
GSM3037091	GSE111678		pIDH-WT
GSM3037092	GSE111678		pIDH-WT
GSM3037093	GSE111678		pIDH-WT
GSM3037094	GSE111678		pIDH-WT
GSM3037095	GSE111678		pIDH-WT
GSM3037096	GSE111678		pIDH-WT
GSM3037097	GSE111678		pIDH-MUT
GSM3037098	GSE111678		pIDH-WT
GSM3037099	GSE111678		pIDH-WT
GSM3037100	GSE111678		pIDH-WT
GSM3037101	GSE111678		pIDH-WT
GSM3037102	GSE111678		pIDH-WT
GSM3037103	GSE111678		pIDH-WT
GSM3037104	GSE111678		pIDH-WT
GSM3037105	GSE111678		pIDH-WT
GSM3037106	GSE111678		pIDH-WT
GSM3037107	GSE111678		pIDH-WT
GSM3037108	GSE111678		pIDH-MUT
GSM3037109	GSE111678		pIDH-WT
GSM3037110	GSE111678		pIDH-WT
GSM3037111	GSE111678		pIDH-WT
GSM3037112	GSE111678		pIDH-WT
GSM3037113	GSE111678		pIDH-MUT
GSM3037114	GSE111678		pIDH-WT
GSM3037115	GSE111678		pIDH-WT
GSM3037116	GSE111678		pIDH-MUT
GSM3037117	GSE111678		pIDH-WT
GSM3037118	GSE111678		pIDH-WT
GSM3037119	GSE111678		pIDH-WT
GSM3037120	GSE111678		pIDH-WT
GSM3037121	GSE111678		pIDH-WT
GSM3037122	GSE111678		pIDH-WT
GSM3037123	GSE111678		pIDH-WT
GSM3037124	GSE111678		pIDH-WT
GSM3037125	GSE111678		pIDH-WT
GSM3037126	GSE111678		pIDH-MUT
GSM3037127	GSE111678		pIDH-WT
GSM3037128	GSE111678		pIDH-WT
GSM3037129	GSE111678		pIDH-WT
GSM3037130	GSE111678		pIDH-WT
GSM3037131	GSE111678		pIDH-WT
GSM3037132	GSE111678		pIDH-WT
GSM3037133	GSE111678		pIDH-WT
GSM3037134	GSE111678		pIDH-WT
GSM3037135	GSE111678		pIDH-MUT
GSM3037136	GSE111678		pIDH-WT
GSM3037137	GSE111678		pIDH-MUT
GSM3037138	GSE111678		pIDH-WT
GSM3037139	GSE111678		pIDH-WT
GSM3037140	GSE111678		pIDH-MUT
GSM3037141	GSE111678		pIDH-WT
GSM3037142	GSE111678		pIDH-WT
GSM3037143	GSE111678		pIDH-WT
GSM3037144	GSE111678		pIDH-WT
GSM3037145	GSE111678		pIDH-WT
GSM3037146	GSE111678		pIDH-MUT
GSM3037147	GSE111678		pIDH-WT
GSM3037148	GSE111678		pIDH-WT
GSM3037149	GSE111678		pIDH-WT
GSM3037150	GSE111678		pIDH-MUT
GSM3037151	GSE111678		pIDH-WT
GSM3037152	GSE111678		pIDH-WT
GSM3037153	GSE111678		pIDH-WT
GSM3037154	GSE111678		pIDH-MUT
GSM3037155	GSE111678		pIDH-WT
GSM3037156	GSE111678		pIDH-MUT
GSM3037157	GSE111678		pIDH-MUT
GSM3037158	GSE111678		pIDH-WT
GSM3037159	GSE111678		pIDH-WT
GSM3037160	GSE111678		pIDH-WT
GSM3037161	GSE111678		pIDH-WT
GSM3037162	GSE111678		pIDH-WT
GSM3037163	GSE111678		pIDH-WT
GSM3037164	GSE111678		pIDH-WT
GSM3037165	GSE111678		pIDH-WT
GSM3037166	GSE111678		pIDH-WT
GSM3037167	GSE111678		pIDH-WT
GSM3037168	GSE111678		pIDH-WT
GSM3037169	GSE111678		pIDH-WT
GSM3037170	GSE111678		pIDH-WT
GSM3037171	GSE111678		pIDH-WT
GSM3037172	GSE111678		pIDH-WT
GSM3037173	GSE111678		pIDH-MUT
GSM3037174	GSE111678		pIDH-MUT
GSM3037175	GSE111678		pIDH-WT
GSM3037176	GSE111678		pIDH-WT
GSM3037177	GSE111678		pIDH-WT
GSM3037178	GSE111678		pIDH-WT
GSM3037179	GSE111678		pIDH-WT
GSM3037180	GSE111678		pIDH-WT
GSM3037181	GSE111678		pIDH-WT
GSM3037182	GSE111678		pIDH-WT
GSM3037183	GSE111678		pIDH-WT
GSM3037184	GSE111678		pIDH-WT
GSM3037185	GSE111678		pIDH-MUT
GSM3037186	GSE111678		pIDH-WT
GSM3037187	GSE111678		pIDH-WT
GSM3037188	GSE111678		pIDH-WT
GSM3037189	GSE111678		pIDH-WT
GSM3037190	GSE111678		pIDH-WT
GSM3037191	GSE111678		pIDH-WT
GSM3037192	GSE111678		pIDH-WT
GSM3037193	GSE111678		pIDH-WT
GSM3037194	GSE111678		pIDH-WT
GSM3037195	GSE111678		pIDH-WT
GSM3037196	GSE111678		pIDH-MUT
GSM19382	GSE1159		pIDH-WT
GSM19383	GSE1159		pIDH-WT
GSM20684	GSE1159		pIDH-WT
GSM20685	GSE1159		pIDH-WT
GSM20686	GSE1159		pIDH-WT
GSM20687	GSE1159		pIDH-WT
GSM20688	GSE1159		pIDH-WT
GSM20689	GSE1159		pIDH-WT
GSM20690	GSE1159		pIDH-WT
GSM20691	GSE1159		pIDH-WT
GSM20692	GSE1159		pIDH-WT
GSM20693	GSE1159		pIDH-WT
GSM20694	GSE1159		pIDH-WT
GSM20695	GSE1159		pIDH-WT
GSM20696	GSE1159		pIDH-WT
GSM20697	GSE1159		pIDH-WT
GSM20698	GSE1159		pIDH-WT
GSM20699	GSE1159		pIDH-WT
GSM20700	GSE1159		pIDH-MUT
GSM20701	GSE1159		pIDH-WT
GSM20702	GSE1159		pIDH-WT
GSM20703	GSE1159		pIDH-WT
GSM20704	GSE1159		pIDH-WT
GSM20705	GSE1159		pIDH-MUT
GSM20706	GSE1159		pIDH-WT
GSM20707	GSE1159		pIDH-MUT
GSM20708	GSE1159		pIDH-WT
GSM20709	GSE1159		pIDH-WT
GSM20710	GSE1159		pIDH-MUT
GSM20711	GSE1159		pIDH-MUT
GSM20712	GSE1159		pIDH-WT
GSM20713	GSE1159		pIDH-WT
GSM20714	GSE1159		pIDH-MUT
GSM20715	GSE1159		pIDH-WT
GSM20716	GSE1159		pIDH-WT
GSM20717	GSE1159		pIDH-MUT
GSM20718	GSE1159		pIDH-WT
GSM20719	GSE1159		pIDH-WT
GSM20720	GSE1159		pIDH-WT
GSM20721	GSE1159		pIDH-WT
GSM20722	GSE1159		pIDH-WT
GSM20723	GSE1159		pIDH-WT
GSM20724	GSE1159		pIDH-WT
GSM20725	GSE1159		pIDH-WT
GSM20726	GSE1159		pIDH-WT
GSM20727	GSE1159		pIDH-WT
GSM20728	GSE1159		pIDH-WT
GSM20729	GSE1159		pIDH-WT
GSM20730	GSE1159		pIDH-WT
GSM20731	GSE1159		pIDH-WT
GSM20732	GSE1159		pIDH-WT
GSM20733	GSE1159		pIDH-WT
GSM20734	GSE1159		pIDH-WT
GSM20735	GSE1159		pIDH-WT
GSM20736	GSE1159		pIDH-WT
GSM20737	GSE1159		pIDH-WT
GSM20738	GSE1159		pIDH-WT
GSM20739	GSE1159		pIDH-WT
GSM20740	GSE1159		pIDH-WT
GSM20741	GSE1159		pIDH-WT
GSM20742	GSE1159		pIDH-WT
GSM20743	GSE1159		pIDH-WT
GSM20744	GSE1159		pIDH-WT
GSM20745	GSE1159		pIDH-WT
GSM20746	GSE1159		pIDH-MUT
GSM20747	GSE1159		pIDH-WT
GSM20748	GSE1159		pIDH-WT
GSM20749	GSE1159		pIDH-WT
GSM20750	GSE1159		pIDH-WT
GSM20751	GSE1159		pIDH-WT
GSM20752	GSE1159		pIDH-WT
GSM20753	GSE1159		pIDH-WT
GSM20754	GSE1159		pIDH-WT
GSM20755	GSE1159		pIDH-MUT
GSM20756	GSE1159		pIDH-WT
GSM20757	GSE1159		pIDH-WT
GSM20758	GSE1159		pIDH-WT
GSM20759	GSE1159		pIDH-WT
GSM20760	GSE1159		pIDH-WT
GSM20761	GSE1159		pIDH-WT
GSM20762	GSE1159		pIDH-WT
GSM20763	GSE1159		pIDH-WT
GSM20764	GSE1159		pIDH-WT
GSM20765	GSE1159		pIDH-WT
GSM20766	GSE1159		pIDH-WT
GSM20767	GSE1159		pIDH-MUT
GSM20768	GSE1159		pIDH-WT
GSM20769	GSE1159		pIDH-MUT
GSM20770	GSE1159		pIDH-WT
GSM20771	GSE1159		pIDH-WT
GSM20772	GSE1159		pIDH-WT
GSM20773	GSE1159		pIDH-WT
GSM20774	GSE1159		pIDH-WT
GSM20775	GSE1159		pIDH-MUT
GSM20776	GSE1159		pIDH-WT
GSM20777	GSE1159		pIDH-WT
GSM20778	GSE1159		pIDH-MUT
GSM20779	GSE1159		pIDH-WT
GSM20780	GSE1159		pIDH-WT
GSM20781	GSE1159		pIDH-WT
GSM20782	GSE1159		pIDH-WT
GSM20783	GSE1159		pIDH-WT
GSM20784	GSE1159		pIDH-WT
GSM20785	GSE1159		pIDH-WT
GSM20786	GSE1159		pIDH-WT
GSM20787	GSE1159		pIDH-MUT
GSM20788	GSE1159		pIDH-WT
GSM20789	GSE1159		pIDH-WT
GSM20790	GSE1159		pIDH-MUT
GSM20791	GSE1159		pIDH-WT
GSM20792	GSE1159		pIDH-WT
GSM20793	GSE1159		pIDH-WT
GSM20794	GSE1159		pIDH-WT
GSM20795	GSE1159		pIDH-WT
GSM20796	GSE1159		pIDH-WT
GSM20797	GSE1159		pIDH-MUT
GSM20798	GSE1159		pIDH-WT
GSM20799	GSE1159		pIDH-WT
GSM20800	GSE1159		pIDH-WT
GSM20801	GSE1159		pIDH-WT
GSM20802	GSE1159		pIDH-WT
GSM20803	GSE1159		pIDH-WT
GSM20804	GSE1159		pIDH-WT
GSM20805	GSE1159		pIDH-WT
GSM20806	GSE1159		pIDH-WT
GSM20807	GSE1159		pIDH-WT
GSM20808	GSE1159		pIDH-WT
GSM20809	GSE1159		pIDH-WT
GSM20810	GSE1159		pIDH-WT
GSM20811	GSE1159		pIDH-WT
GSM20812	GSE1159		pIDH-WT
GSM20813	GSE1159		pIDH-WT
GSM20814	GSE1159		pIDH-WT
GSM20815	GSE1159		pIDH-WT
GSM20816	GSE1159		pIDH-WT
GSM20817	GSE1159		pIDH-MUT
GSM20818	GSE1159		pIDH-WT
GSM20819	GSE1159		pIDH-WT
GSM20820	GSE1159		pIDH-MUT
GSM20821	GSE1159		pIDH-WT
GSM20822	GSE1159		pIDH-WT
GSM20823	GSE1159		pIDH-MUT
GSM20824	GSE1159		pIDH-WT
GSM20825	GSE1159		pIDH-WT
GSM20826	GSE1159		pIDH-WT
GSM20827	GSE1159		pIDH-WT
GSM20828	GSE1159		pIDH-WT
GSM20829	GSE1159		pIDH-MUT
GSM20830	GSE1159		pIDH-WT
GSM20831	GSE1159		pIDH-WT
GSM20832	GSE1159		pIDH-WT
GSM20833	GSE1159		pIDH-WT
GSM20834	GSE1159		pIDH-WT
GSM20835	GSE1159		pIDH-MUT
GSM20836	GSE1159		pIDH-WT
GSM20837	GSE1159		pIDH-WT
GSM20838	GSE1159		pIDH-WT
GSM20839	GSE1159		pIDH-WT
GSM20840	GSE1159		pIDH-MUT
GSM20841	GSE1159		pIDH-MUT
GSM20842	GSE1159		pIDH-WT
GSM20843	GSE1159		pIDH-MUT
GSM20844	GSE1159		pIDH-WT
GSM20845	GSE1159		pIDH-WT
GSM20846	GSE1159		pIDH-WT
GSM20847	GSE1159		pIDH-MUT
GSM20848	GSE1159		pIDH-WT
GSM20849	GSE1159		pIDH-WT
GSM20850	GSE1159		pIDH-WT
GSM20851	GSE1159		pIDH-MUT
GSM20852	GSE1159		pIDH-WT
GSM20853	GSE1159		pIDH-MUT
GSM20854	GSE1159		pIDH-WT
GSM20855	GSE1159		pIDH-MUT
GSM20856	GSE1159		pIDH-MUT
GSM20857	GSE1159		pIDH-WT
GSM20858	GSE1159		pIDH-WT
GSM20859	GSE1159		pIDH-WT
GSM20860	GSE1159		pIDH-WT
GSM20861	GSE1159		pIDH-WT
GSM20862	GSE1159		pIDH-WT
GSM20863	GSE1159		pIDH-WT
GSM20864	GSE1159		pIDH-MUT
GSM20865	GSE1159		pIDH-WT
GSM20866	GSE1159		pIDH-WT
GSM20867	GSE1159		pIDH-WT
GSM20868	GSE1159		pIDH-WT
GSM20869	GSE1159		pIDH-WT
GSM20870	GSE1159		pIDH-WT
GSM20871	GSE1159		pIDH-MUT
GSM20872	GSE1159		pIDH-MUT
GSM20873	GSE1159		pIDH-MUT
GSM20874	GSE1159		pIDH-WT
GSM20875	GSE1159		pIDH-WT
GSM20876	GSE1159		pIDH-WT
GSM20877	GSE1159		pIDH-WT
GSM20878	GSE1159		pIDH-WT
GSM20879	GSE1159		pIDH-WT
GSM20880	GSE1159		pIDH-WT
GSM20881	GSE1159		pIDH-MUT
GSM20882	GSE1159		pIDH-WT
GSM20883	GSE1159		pIDH-MUT
GSM20884	GSE1159		pIDH-WT
GSM20885	GSE1159		pIDH-WT
GSM20886	GSE1159		pIDH-WT
GSM20887	GSE1159		pIDH-WT
GSM20888	GSE1159		pIDH-WT
GSM20889	GSE1159		pIDH-WT
GSM20890	GSE1159		pIDH-WT
GSM20891	GSE1159		pIDH-WT
GSM20892	GSE1159		pIDH-WT
GSM20893	GSE1159		pIDH-WT
GSM20894	GSE1159		pIDH-WT
GSM20895	GSE1159		pIDH-MUT
GSM20896	GSE1159		pIDH-WT
GSM20897	GSE1159		pIDH-WT
GSM20898	GSE1159		pIDH-WT
GSM20899	GSE1159		pIDH-WT
GSM20900	GSE1159		pIDH-MUT
GSM20901	GSE1159		pIDH-WT
GSM20902	GSE1159		pIDH-MUT
GSM20903	GSE1159		pIDH-WT
GSM20904	GSE1159		pIDH-MUT
GSM20905	GSE1159		pIDH-MUT
GSM20906	GSE1159		pIDH-MUT
GSM20907	GSE1159		pIDH-WT
GSM20908	GSE1159		pIDH-WT
GSM20909	GSE1159		pIDH-WT
GSM20910	GSE1159		pIDH-WT
GSM20911	GSE1159		pIDH-MUT
GSM20912	GSE1159		pIDH-WT
GSM20913	GSE1159		pIDH-MUT
GSM20914	GSE1159		pIDH-MUT
GSM20915	GSE1159		pIDH-WT
GSM20916	GSE1159		pIDH-MUT
GSM20917	GSE1159		pIDH-WT
GSM20918	GSE1159		pIDH-WT
GSM20919	GSE1159		pIDH-MUT
GSM20920	GSE1159		pIDH-MUT
GSM20921	GSE1159		pIDH-MUT
GSM20922	GSE1159		pIDH-WT
GSM20923	GSE1159		pIDH-WT
GSM20924	GSE1159		pIDH-WT
GSM20925	GSE1159		pIDH-WT
GSM20926	GSE1159		pIDH-WT
GSM20927	GSE1159		pIDH-WT
GSM20928	GSE1159		pIDH-WT
GSM20929	GSE1159		pIDH-WT
GSM20930	GSE1159		pIDH-WT
GSM20931	GSE1159		pIDH-WT
GSM20932	GSE1159		pIDH-WT
GSM20933	GSE1159		pIDH-WT
GSM20934	GSE1159		pIDH-WT
GSM20935	GSE1159		pIDH-WT
GSM20936	GSE1159		pIDH-WT
GSM20937	GSE1159		pIDH-WT
GSM20938	GSE1159		pIDH-WT
GSM20939	GSE1159		pIDH-WT
GSM20940	GSE1159		pIDH-WT
GSM20941	GSE1159		pIDH-WT
GSM20942	GSE1159		pIDH-WT
GSM20943	GSE1159		pIDH-WT
GSM20944	GSE1159		pIDH-WT
GSM20945	GSE1159		pIDH-WT
GSM20946	GSE1159		pIDH-WT
GSM20947	GSE1159		pIDH-MUT
GSM20948	GSE1159		pIDH-WT
GSM20949	GSE1159		pIDH-WT
GSM20950	GSE1159		pIDH-WT
GSM20951	GSE1159		pIDH-WT
GSM20952	GSE1159		pIDH-WT
GSM20953	GSE1159		pIDH-WT
GSM20954	GSE1159		pIDH-WT
GSM20955	GSE1159		pIDH-WT
GSM20956	GSE1159		pIDH-WT
GSM20957	GSE1159		pIDH-WT
GSM20958	GSE1159		pIDH-WT
GSM20959	GSE1159		pIDH-WT
GSM20960	GSE1159		pIDH-WT
GSM20961	GSE1159		pIDH-WT
GSM20962	GSE1159		pIDH-WT
GSM20963	GSE1159		pIDH-WT
GSM20964	GSE1159		pIDH-WT
GSM20965	GSE1159		pIDH-WT
GSM20966	GSE1159		pIDH-WT
GSM330387	GSE13159		pIDH-WT
GSM330388	GSE13159		pIDH-WT
GSM330389	GSE13159		pIDH-WT
GSM330390	GSE13159		pIDH-WT
GSM330391	GSE13159		pIDH-WT
GSM330392	GSE13159		pIDH-WT
GSM330393	GSE13159		pIDH-WT
GSM330394	GSE13159		pIDH-WT
GSM330395	GSE13159		pIDH-WT
GSM330396	GSE13159		pIDH-WT
GSM330397	GSE13159		pIDH-WT
GSM330398	GSE13159		pIDH-WT
GSM330399	GSE13159		pIDH-WT
GSM330400	GSE13159		pIDH-WT
GSM330401	GSE13159		pIDH-WT
GSM330402	GSE13159		pIDH-MUT
GSM330403	GSE13159		pIDH-WT
GSM330404	GSE13159		pIDH-WT
GSM330405	GSE13159		pIDH-WT
GSM330406	GSE13159		pIDH-WT
GSM330407	GSE13159		pIDH-WT
GSM330408	GSE13159		pIDH-WT
GSM330409	GSE13159		pIDH-WT
GSM330410	GSE13159		pIDH-WT
GSM330411	GSE13159		pIDH-WT
GSM330412	GSE13159		pIDH-WT
GSM330413	GSE13159		pIDH-WT
GSM330414	GSE13159		pIDH-WT
GSM330415	GSE13159		pIDH-WT
GSM330416	GSE13159		pIDH-WT
GSM330417	GSE13159		pIDH-WT
GSM330418	GSE13159		pIDH-WT
GSM330419	GSE13159		pIDH-WT
GSM330420	GSE13159		pIDH-WT
GSM330421	GSE13159		pIDH-WT
GSM330422	GSE13159		pIDH-WT
GSM330423	GSE13159		pIDH-WT
GSM330424	GSE13159		pIDH-WT
GSM330425	GSE13159		pIDH-WT
GSM330426	GSE13159		pIDH-WT
GSM330427	GSE13159		pIDH-WT
GSM330428	GSE13159		pIDH-WT
GSM330429	GSE13159		pIDH-WT
GSM330430	GSE13159		pIDH-WT
GSM330431	GSE13159		pIDH-WT
GSM330432	GSE13159		pIDH-WT
GSM330433	GSE13159		pIDH-WT
GSM330434	GSE13159		pIDH-WT
GSM330435	GSE13159		pIDH-MUT
GSM330436	GSE13159		pIDH-WT
GSM330437	GSE13159		pIDH-WT
GSM330438	GSE13159		pIDH-WT
GSM330439	GSE13159		pIDH-MUT
GSM330440	GSE13159		pIDH-WT
GSM330441	GSE13159		pIDH-WT
GSM330442	GSE13159		pIDH-WT
GSM330443	GSE13159		pIDH-WT
GSM330444	GSE13159		pIDH-WT
GSM330445	GSE13159		pIDH-WT
GSM330446	GSE13159		pIDH-WT
GSM330447	GSE13159		pIDH-WT
GSM330448	GSE13159		pIDH-WT
GSM330449	GSE13159		pIDH-WT
GSM330450	GSE13159		pIDH-WT
GSM330451	GSE13159		pIDH-WT
GSM330452	GSE13159		pIDH-WT
GSM330453	GSE13159		pIDH-WT
GSM330454	GSE13159		pIDH-WT
GSM330455	GSE13159		pIDH-WT
GSM330456	GSE13159		pIDH-WT
GSM330457	GSE13159		pIDH-WT
GSM330458	GSE13159		pIDH-WT
GSM330459	GSE13159		pIDH-WT
GSM330460	GSE13159		pIDH-WT
GSM330461	GSE13159		pIDH-WT
GSM330462	GSE13159		pIDH-WT
GSM330463	GSE13159		pIDH-WT
GSM330464	GSE13159		pIDH-WT
GSM330465	GSE13159		pIDH-WT
GSM330466	GSE13159		pIDH-WT
GSM330467	GSE13159		pIDH-WT
GSM330468	GSE13159		pIDH-WT
GSM330469	GSE13159		pIDH-WT
GSM330470	GSE13159		pIDH-WT
GSM330471	GSE13159		pIDH-WT
GSM330472	GSE13159		pIDH-WT
[truncated: 3,846 more rows]
